# Supplementary material for: Protein Markers for Insulin-Producing Beta Cells with Higher Glucose Sensitivity
Source: PLoS One. 2010 Dec 6;5(12):e14214. doi: 10.1371/journal.pone.0014214 (PMC2997773; doi:10.1371/journal.pone.0014214)
Supplement: Table S1 — Overview of protein identifications in tissue-comparative analysis. Table shows gene symbol, protein accession and full name of all identified proteins, with the relative molar amount units in respectively alpha, beta, brain and liver. Molar amounts represent mean of 3 independent experiments, each injected in triplicate. (0.31 MB XLS) [file pone.0014214.s003.xls]

## Sheet: Table curated
entry	accession	gene	alpha	beta	brain	liver	description	full description line
1433B_RAT	P35213	Ywhab	0.00224813	0.001757	0.00268821	4.58688e-05	14 3 3 protein beta alpha	1433B_RAT P35213 14 3 3 protein beta alpha OS Rattus norvegicus GN Ywhab PE 1 SV 3
1433E_RAT	P62260	Ywhae	0.00619218	0.0059476	0.00704579	0.000553987	14 3 3 protein epsilon	1433E_RAT P62260 14 3 3 protein epsilon OS Rattus norvegicus GN Ywhae PE 1 SV 1
1433F_RAT	P68511	Ywhah	0.00148959	0.00107815	0.00341911	0.000337213	14 3 3 protein eta	1433F_RAT P68511 14 3 3 protein eta OS Rattus norvegicus GN Ywhah PE 1 SV 2
1433G_RAT	P61983	Ywhag	0.00249149	0.00497231	0.00441818	0	14 3 3 protein gamma	1433G_RAT P61983 14 3 3 protein gamma OS Rattus norvegicus GN Ywhag PE 1 SV 2
1433T_RAT	P68255	Ywhaq	0.0028598	0.00195536	0.00196145	4.56488e-05	14 3 3 protein theta	1433T_RAT P68255 14 3 3 protein theta OS Rattus norvegicus GN Ywhaq PE 1 SV 1
1433Z_RAT	P63102	Ywhaz	0.00155339	0.00663847	0.018476	0.000240018	14 3 3 protein zeta delta	1433Z_RAT P63102 14 3 3 protein zeta delta OS Rattus norvegicus GN Ywhaz PE 1 SV 1
2AAB_RAT	Q4QQT4	Ppp2r1b			0.000593823		Serine threonine protein phosphatase 2A 65 kDa regulatory subunit A beta isoform	2AAB_RAT Q4QQT4 Serine threonine protein phosphatase 2A 65 kDa regulatory subunit A beta isoform OS Rattus norvegicu
3BHS1_RAT	P22071	Hsd3b1				0	3 beta hydroxysteroid dehydrogenase Delta 5 4 isomerase type 1	3BHS1_RAT P22071 3 beta hydroxysteroid dehydrogenase Delta 5 4 isomerase type 1 OS Rattus norvegicus GN Hsd3b1 PE 2
3BHS2_RAT	P22072	Hsd3b				0.00020457	3 beta hydroxysteroid dehydrogenase Delta 5 4 isomerase type 2	3BHS2_RAT P22072 3 beta hydroxysteroid dehydrogenase Delta 5 4 isomerase type 2 OS Rattus norvegicus GN Hsd3b PE 2
3BHS4_RAT	Q62878	Hsd3b6				0.000289745	3 beta hydroxysteroid dehydrogenase Delta 5 4 isomerase type 4	3BHS4_RAT Q62878 3 beta hydroxysteroid dehydrogenase Delta 5 4 isomerase type 4 OS Rattus norvegicus GN Hsd3b6 PE 2
3BHS5_RAT	P27364	Hsd3b5				0.00466199	3 beta hydroxysteroid dehydrogenase type 5	3BHS5_RAT P27364 3 beta hydroxysteroid dehydrogenase type 5 OS Rattus norvegicus GN Hsd3b5 PE 2 SV 3
3HAO_RAT	P46953	Haao		0.000315544			3 hydroxyanthranilate 3 4 dioxygenase	3HAO_RAT P46953 3 hydroxyanthranilate 3 4 dioxygenase OS Rattus norvegicus GN Haao PE 1 SV 2
4F2_RAT	Q794F9	Slc3a2	0.00104006	0.000934363	0.000822855		4F2 cell surface antigen heavy chain	4F2_RAT Q794F9 4F2 cell surface antigen heavy chain OS Rattus norvegicus GN Slc3a2 PE 1 SV 1
6PGD_RAT	P85968	Pgd		0.000945364			6 phosphogluconate dehydrogenase decarboxylating	6PGD_RAT P85968 6 phosphogluconate dehydrogenase decarboxylating OS Rattus norvegicus GN Pgd PE 1 SV 1
6PGL_RAT	P85971	Pgls			0.000544574		6 phosphogluconolactonase	6PGL_RAT P85971 6 phosphogluconolactonase OS Rattus norvegicus GN Pgls PE 1 SV 1
7B2_RAT	P27682	Scg5	0.0108081	0.00241632			Neuroendocrine protein 7B2	7B2_RAT P27682 Neuroendocrine protein 7B2 OS Rattus norvegicus GN Scg5 PE 1 SV 1
A1I3_RAT	P14046	A1i3				0.000860343	Alpha 1 inhibitor 3	A1I3_RAT P14046 Alpha 1 inhibitor 3 OS Rattus norvegicus GN A1i3 PE 1 SV 1
A1M_RAT	Q63041	A1m				0.001429	Alpha 1 macroglobulin	A1M_RAT Q63041 Alpha 1 macroglobulin OS Rattus norvegicus GN A1m PE 1 SV 1
A2MG_RAT	P06238	A2m				0.000130359	Alpha 2 macroglobulin	A2MG_RAT P06238 Alpha 2 macroglobulin OS Rattus norvegicus GN A2m PE 2 SV 2
AAK1_RAT	P0C1X8	Aak1			0.000970567		AP2 associated protein kinase 1	AAK1_RAT P0C1X8 AP2 associated protein kinase 1 OS Rattus norvegicus GN Aak1 PE 1 SV 1
AATC_RAT	P13221	Got1	0.00199608	0.00107599	0.00411261	0.000212062	Aspartate aminotransferase cytoplasmic	AATC_RAT P13221 Aspartate aminotransferase cytoplasmic OS Rattus norvegicus GN Got1 PE 1 SV 3
AATM_RAT	P00507	Got2	0.0027555	0.0025763	0.00296619		Aspartate aminotransferase mitochondrial	AATM_RAT P00507 Aspartate aminotransferase mitochondrial OS Rattus norvegicus GN Got2 PE 1 SV 2
ABHEB_RAT	Q6DGG1	Abhd14b		0.00124753			Abhydrolase domain containing protein 14B	ABHEB_RAT Q6DGG1 Abhydrolase domain containing protein 14B OS Rattus norvegicus GN Abhd14b PE 2 SV 1
ACADS_RAT	P15651	Acads		0.000425616			Short chain specific acyl CoA dehydrogenase mitochondrial	ACADS_RAT P15651 Short chain specific acyl CoA dehydrogenase mitochondrial OS Rattus norvegicus GN Acads PE 1 SV 2
ACADV_RAT	P45953	Acadvl				0.000409718	Very long chain specific acyl CoA dehydrogenase mitochondrial	ACADV_RAT P45953 Very long chain specific acyl CoA dehydrogenase mitochondrial OS Rattus norvegicus GN Acadvl PE 1 S
ACBP_RAT	P11030	Dbi			0.00764938	0.00346751	Acyl CoA binding protein	ACBP_RAT P11030 Acyl CoA binding protein OS Rattus norvegicus GN Dbi PE 1 SV 3
ACLY_RAT	P16638	Acly	0.00380962	0.00843952			ATP citrate synthase	ACLY_RAT P16638 ATP citrate synthase OS Rattus norvegicus GN Acly PE 1 SV 1
ACOC_RAT	Q63270	Aco1		0.00127923			Cytoplasmic aconitate hydratase	ACOC_RAT Q63270 Cytoplasmic aconitate hydratase OS Rattus norvegicus GN Aco1 PE 1 SV 1
ACON_RAT	Q9ER34	Aco2	0.00192791	0.00390204	0.00613601		Aconitate hydratase mitochondrial	ACON_RAT Q9ER34 Aconitate hydratase mitochondrial OS Rattus norvegicus GN Aco2 PE 1 SV 2
ACSL1_RAT	P18163	Acsl1				0.00756314	Long chain fatty acid CoA ligase 1	ACSL1_RAT P18163 Long chain fatty acid CoA ligase 1 OS Rattus norvegicus GN Acsl1 PE 1 SV 1
ACSL5_RAT	O88813	Acsl5				0.00153579	Long chain fatty acid CoA ligase 5	ACSL5_RAT O88813 Long chain fatty acid CoA ligase 5 OS Rattus norvegicus GN Acsl5 PE 2 SV 1
ACTA_RAT	P62738	Acta2	0.00588204	0	0	0	Actin aortic smooth muscle	ACTA_RAT P62738 Actin aortic smooth muscle OS Rattus norvegicus GN Acta2 PE 1 SV 1
ACTB_RAT	P60711	Actb	0.0501265	0.020973	0.0154621	0.0107992	Actin cytoplasmic 1	ACTB_RAT P60711 Actin cytoplasmic 1 OS Rattus norvegicus GN Actb PE 1 SV 1
ACTC_RAT	P68035	Actc1		0.00371725	0.00522245	0.00233802	Actin alpha cardiac muscle 1	ACTC_RAT P68035 Actin alpha cardiac muscle 1 OS Rattus norvegicus GN Actc1 PE 1 SV 1
ACTG_RAT	P63259	Actg1	0.0536167	0.00794963	0.0214977	0.00991975	Actin cytoplasmic 2	ACTG_RAT P63259 Actin cytoplasmic 2 OS Rattus norvegicus GN Actg1 PE 1 SV 1
ACTH_RAT	P63269	Actg2	3.32447e-05	0	0.000376942	0	Actin gamma enteric smooth muscle	ACTH_RAT P63269 Actin gamma enteric smooth muscle OS Rattus norvegicus GN Actg2 PE 2 SV 1
ACTN1_RAT	Q9Z1P2	Actn1	0.00072122	0.00120936		0.000164253	Alpha actinin 1	ACTN1_RAT Q9Z1P2 Alpha actinin 1 OS Rattus norvegicus GN Actn1 PE 1 SV 1
ACTN4_RAT	Q9QXQ0	Actn4	0.000821624	0.000984592		0.000558077	Alpha actinin 4	ACTN4_RAT Q9QXQ0 Alpha actinin 4 OS Rattus norvegicus GN Actn4 PE 1 SV 2
ACTS_RAT	P68136	Acta1	0.0402493	0.00678756	0	0	Actin alpha skeletal muscle	ACTS_RAT P68136 Actin alpha skeletal muscle OS Rattus norvegicus GN Acta1 PE 2 SV 1
ACTZ_RAT	P85515	Actr1a	0.00144897		0.00064601		Alpha centractin	ACTZ_RAT P85515 Alpha centractin OS Rattus norvegicus GN Actr1a PE 1 SV 1
ADDA_RAT	Q63028	Add1			0.000501646		Alpha adducin	ADDA_RAT Q63028 Alpha adducin OS Rattus norvegicus GN Add1 PE 1 SV 2
ADH1_RAT	P06757	Adh1				0.00600565	Alcohol dehydrogenase 1	ADH1_RAT P06757 Alcohol dehydrogenase 1 OS Rattus norvegicus GN Adh1 PE 1 SV 3
ADHX_RAT	P12711	Adh5	0.000770914			0.000471706	Alcohol dehydrogenase class 3	ADHX_RAT P12711 Alcohol dehydrogenase class 3 OS Rattus norvegicus GN Adh5 PE 1 SV 2
ADRM1_RAT	Q9JMB5	Adrm1		0.000324452			Proteasomal ubiquitin receptor ADRM1	ADRM1_RAT Q9JMB5 Proteasomal ubiquitin receptor ADRM1 OS Rattus norvegicus GN Adrm1 PE 2 SV 2
ADT1_RAT	Q05962	Slc25a4	0.00208869	0.00320255	0.000586851	0.000546889	ADP ATP translocase 1	ADT1_RAT Q05962 ADP ATP translocase 1 OS Rattus norvegicus GN Slc25a4 PE 1 SV 3
ADT2_RAT	Q09073	Slc25a5	0.00166586	0.00113573	0.000753352	0.00630318	ADP ATP translocase 2	ADT2_RAT Q09073 ADP ATP translocase 2 OS Rattus norvegicus GN Slc25a5 PE 1 SV 3
AIFM1_RAT	Q9JM53	Aifm1				0.00143021	Apoptosis inducing factor 1 mitochondrial	AIFM1_RAT Q9JM53 Apoptosis inducing factor 1 mitochondrial OS Rattus norvegicus GN Aifm1 PE 1 SV 1
AK1A1_RAT	P51635	Akr1a1		0.00114939	0.00072608		Alcohol dehydrogenase NADP	AK1A1_RAT P51635 Alcohol dehydrogenase NADP OS Rattus norvegicus GN Akr1a1 PE 1 SV 2
AK1CL_RAT	Q6AYQ2	Akr1c21				7.21394e-05	Aldo keto reductase family 1 member C21	AK1CL_RAT Q6AYQ2 Aldo keto reductase family 1 member C21 OS Rattus norvegicus GN Akr1c21 PE 2 SV 1
AK1D1_RAT	P31210	Akr1d1				0.00127804	3 oxo 5 beta steroid 4 dehydrogenase	AK1D1_RAT P31210 3 oxo 5 beta steroid 4 dehydrogenase OS Rattus norvegicus GN Akr1d1 PE 1 SV 1
AKC1H_RAT	P51652	Akr1c18				0	Aldo keto reductase family 1 member C18	AKC1H_RAT P51652 Aldo keto reductase family 1 member C18 OS Rattus norvegicus GN Akr1c18 PE 1 SV 1
AL1A1_RAT	P51647	Aldh1a1				0.000212813	Retinal dehydrogenase 1	AL1A1_RAT P51647 Retinal dehydrogenase 1 OS Rattus norvegicus GN Aldh1a1 PE 1 SV 3
AL3A1_RAT	P11883	Aldh3a1				0.000412423	Aldehyde dehydrogenase dimeric NADP preferring	AL3A1_RAT P11883 Aldehyde dehydrogenase dimeric NADP preferring OS Rattus norvegicus GN Aldh3a1 PE 1 SV 3
AL3A2_RAT	P30839	Aldh3a2	0.000694151	0.00102441		0.00695533	Fatty aldehyde dehydrogenase	AL3A2_RAT P30839 Fatty aldehyde dehydrogenase OS Rattus norvegicus GN Aldh3a2 PE 1 SV 1
AL7A1_RAT	Q64057	Aldh7a1		0.00123447			Alpha aminoadipic semialdehyde dehydrogenase Fragment	AL7A1_RAT Q64057 Alpha aminoadipic semialdehyde dehydrogenase Fragment OS Rattus norvegicus GN Aldh7a1 PE 1 SV 1
AL9A1_RAT	Q9JLJ3	Aldh9a1	0.00174759	0.000867376		0.000848135	4 trimethylaminobutyraldehyde dehydrogenase	AL9A1_RAT Q9JLJ3 4 trimethylaminobutyraldehyde dehydrogenase OS Rattus norvegicus GN Aldh9a1 PE 1 SV 1
ALBU_RAT	P02770	Alb	0.000261961	0.000574831	0.00422182	0.00455745	Serum albumin	ALBU_RAT P02770 Serum albumin OS Rattus norvegicus GN Alb PE 1 SV 2
ALDH2_RAT	P11884	Aldh2			0.000434753	0.000697241	Aldehyde dehydrogenase mitochondrial	ALDH2_RAT P11884 Aldehyde dehydrogenase mitochondrial OS Rattus norvegicus GN Aldh2 PE 1 SV 1
ALDOA_RAT	P05065	Aldoa	0.00265446	0.00320052	0.00683379	0.000472982	Fructose bisphosphate aldolase A	ALDOA_RAT P05065 Fructose bisphosphate aldolase A OS Rattus norvegicus GN Aldoa PE 1 SV 2
ALDOB_RAT	P00884	Aldob			0.000698596	0.00465229	Fructose bisphosphate aldolase B	ALDOB_RAT P00884 Fructose bisphosphate aldolase B OS Rattus norvegicus GN Aldob PE 1 SV 2
ALDOC_RAT	P09117	Aldoc		0	0.00300585	0.000260328	Fructose bisphosphate aldolase C	ALDOC_RAT P09117 Fructose bisphosphate aldolase C OS Rattus norvegicus GN Aldoc PE 1 SV 3
ALDR_RAT	P07943	Akr1b1	0.00254803	0.00273819	0.000586463	0.000366206	Aldose reductase	ALDR_RAT P07943 Aldose reductase OS Rattus norvegicus GN Akr1b1 PE 1 SV 3
ALG13_RAT	Q5I0K7	Alg13			0.000166407		UDP N acetylglucosamine transferase subunit ALG13 homolog	ALG13_RAT Q5I0K7 UDP N acetylglucosamine transferase subunit ALG13 homolog OS Rattus norvegicus GN Alg13 PE 1 SV 1
AMD_RAT	P14925	Pam	0.00159559				Peptidyl glycine alpha amidating monooxygenase	AMD_RAT P14925 Peptidyl glycine alpha amidating monooxygenase OS Rattus norvegicus GN Pam PE 1 SV 1
AMPB_RAT	O09175	Rnpep		0.000456534			Aminopeptidase B	AMPB_RAT O09175 Aminopeptidase B OS Rattus norvegicus GN Rnpep PE 1 SV 2
AMPD2_RAT	Q02356	Ampd2	0.00096799		0.000998721		AMP deaminase 2	AMPD2_RAT Q02356 AMP deaminase 2 OS Rattus norvegicus GN Ampd2 PE 2 SV 2
AMPH_RAT	O08838	Amph			0.000954472		Amphiphysin	AMPH_RAT O08838 Amphiphysin OS Rattus norvegicus GN Amph PE 1 SV 1
AMPL_RAT	Q68FS4	Lap3	0.000495061	0.000528736		0.000356011	Cytosol aminopeptidase	AMPL_RAT Q68FS4 Cytosol aminopeptidase OS Rattus norvegicus GN Lap3 PE 1 SV 1
AMYP_RAT	P00689	Amy2	0.00252835	0.00264128			Pancreatic alpha amylase	AMYP_RAT P00689 Pancreatic alpha amylase OS Rattus norvegicus GN Amy2 PE 2 SV 2
AN32A_RAT	P49911	Anp32a	0.0022813				Acidic leucine rich nuclear phosphoprotein 32 family member A	AN32A_RAT P49911 Acidic leucine rich nuclear phosphoprotein 32 family member A OS Rattus norvegicus GN Anp32a PE 2 SV
ANXA2_RAT	Q07936	Anxa2				0.000345939	Annexin A2	ANXA2_RAT Q07936 Annexin A2 OS Rattus norvegicus GN Anxa2 PE 1 SV 2
ANXA4_RAT	P55260	Anxa4	0.00117997				Annexin A4	ANXA4_RAT P55260 Annexin A4 OS Rattus norvegicus GN Anxa4 PE 2 SV 3
ANXA5_RAT	P14668	Anxa5	0.00199702	0.00155699			Annexin A5	ANXA5_RAT P14668 Annexin A5 OS Rattus norvegicus GN Anxa5 PE 1 SV 3
ANXA6_RAT	P48037	Anxa6	0.000855725	0.00101396		0.0012308	Annexin A6	ANXA6_RAT P48037 Annexin A6 OS Rattus norvegicus GN Anxa6 PE 1 SV 2
AOFA_RAT	P21396	Maoa		0.0008344		0.000753009	Amine oxidase flavin containing A	AOFA_RAT P21396 Amine oxidase flavin containing A OS Rattus norvegicus GN Maoa PE 1 SV 1
AOFB_RAT	P19643	Maob	0.00248106	0.00272149		0.00137437	Amine oxidase flavin containing B	AOFB_RAT P19643 Amine oxidase flavin containing B OS Rattus norvegicus GN Maob PE 1 SV 3
AP180_RAT	Q05140	Snap91			0.00115138		Clathrin coat assembly protein AP180	AP180_RAT Q05140 Clathrin coat assembly protein AP180 OS Rattus norvegicus GN Snap91 PE 1 SV 1
AP1B1_RAT	P52303	Ap1b1	0.000612034	0.00146816	0.000336418	0.00104972	AP 1 complex subunit beta 1	AP1B1_RAT P52303 AP 1 complex subunit beta 1 OS Rattus norvegicus GN Ap1b1 PE 1 SV 1
AP2A2_RAT	P18484	Ap2a2			0.00133483	0.000637429	AP 2 complex subunit alpha 2	AP2A2_RAT P18484 AP 2 complex subunit alpha 2 OS Rattus norvegicus GN Ap2a2 PE 1 SV 3
AP2B1_RAT	P62944	Ap2b1		0.000331943	0.000926035	0.000283914	AP 2 complex subunit beta 1	AP2B1_RAT P62944 AP 2 complex subunit beta 1 OS Rattus norvegicus GN Ap2b1 PE 2 SV 1
AP2M1_RAT	P84092	Ap2m1				0.000308758	AP 2 complex subunit mu 1	AP2M1_RAT P84092 AP 2 complex subunit mu 1 OS Rattus norvegicus GN Ap2m1 PE 1 SV 1
APOE_RAT	P02650	Apoe			0.000584383	0.000961081	Apolipoprotein E	APOE_RAT P02650 Apolipoprotein E OS Rattus norvegicus GN Apoe PE 1 SV 2
APT_RAT	P36972	Aprt	0.00117899	0.000727996			Adenine phosphoribosyltransferase	APT_RAT P36972 Adenine phosphoribosyltransferase OS Rattus norvegicus GN Aprt PE 1 SV 1
ARBK1_RAT	P26817	Adrbk1		0.00680798			Beta adrenergic receptor kinase 1	ARBK1_RAT P26817 Beta adrenergic receptor kinase 1 OS Rattus norvegicus GN Adrbk1 PE 2 SV 1
ARF1_RAT	P84079	Arf1	0.002025	0.000822053	5.21835e-05		ADP ribosylation factor 1	ARF1_RAT P84079 ADP ribosylation factor 1 OS Rattus norvegicus GN Arf1 PE 1 SV 2
ARF2_RAT	P84082	Arf2	0	0	0.00362122		ADP ribosylation factor 2	ARF2_RAT P84082 ADP ribosylation factor 2 OS Rattus norvegicus GN Arf2 PE 2 SV 1
ARF3_RAT	P61206	Arf3	0.00049013	0	0.00591708		ADP ribosylation factor 3	ARF3_RAT P61206 ADP ribosylation factor 3 OS Rattus norvegicus GN Arf3 PE 2 SV 2
ARF4_RAT	P61751	Arf4	0.00125255	0.00105698	0.00103588		ADP ribosylation factor 4	ARF4_RAT P61751 ADP ribosylation factor 4 OS Rattus norvegicus GN Arf4 PE 2 SV 2
ARF5_RAT	P84083	Arf5		0.000743935	0.00363075		ADP ribosylation factor 5	ARF5_RAT P84083 ADP ribosylation factor 5 OS Rattus norvegicus GN Arf5 PE 1 SV 2
ARGI1_RAT	P07824	Arg1				0.00266993	Arginase 1	ARGI1_RAT P07824 Arginase 1 OS Rattus norvegicus GN Arg1 PE 1 SV 2
ARMET_RAT	P0C5H9	Armet		0.00167762			Protein ARMET	ARMET_RAT P0C5H9 Protein ARMET OS Rattus norvegicus GN Armet PE 1 SV 1
ARP3_RAT	Q4V7C7	Actr3		0.00156621			Actin related protein 3	ARP3_RAT Q4V7C7 Actin related protein 3 OS Rattus norvegicus GN Actr3 PE 1 SV 1
ASGR1_RAT	P02706	Asgr1				0.00333287	Asialoglycoprotein receptor 1	ASGR1_RAT P02706 Asialoglycoprotein receptor 1 OS Rattus norvegicus GN Asgr1 PE 1 SV 2
ASGR2_RAT	P08290	Asgr2				0.000734991	Asialoglycoprotein receptor 2	ASGR2_RAT P08290 Asialoglycoprotein receptor 2 OS Rattus norvegicus GN Asgr2 PE 1 SV 4
ASNS_RAT	P49088	Asns		0.000587613			Asparagine synthetase glutamine hydrolyzing	ASNS_RAT P49088 Asparagine synthetase glutamine hydrolyzing OS Rattus norvegicus GN Asns PE 2 SV 3
ASPG_RAT	P30919	Aga	0.00123543	0.00155939			N 4 Beta N acetylglucosaminyl L asparaginase	ASPG_RAT P30919 N 4 Beta N acetylglucosaminyl L asparaginase OS Rattus norvegicus GN Aga PE 1 SV 2
ASSY_RAT	P09034	Ass1				0.00353833	Argininosuccinate synthase	ASSY_RAT P09034 Argininosuccinate synthase OS Rattus norvegicus GN Ass1 PE 2 SV 1
AT12A_RAT	P54708	Atp12a			0.00026236		Potassium transporting ATPase alpha chain 2	AT12A_RAT P54708 Potassium transporting ATPase alpha chain 2 OS Rattus norvegicus GN Atp12a PE 1 SV 1
AT1A1_RAT	P06685	Atp1a1	0.00110345	0.000883188	0.00483968	0.000430297	Sodium potassium transporting ATPase subunit alpha 1	AT1A1_RAT P06685 Sodium potassium transporting ATPase subunit alpha 1 OS Rattus norvegicus GN Atp1a1 PE 1 SV 1
AT1A2_RAT	P06686	Atp1a2	0.000636273	0.000494077	0.00270556	0.000264546	Sodium potassium transporting ATPase subunit alpha 2	AT1A2_RAT P06686 Sodium potassium transporting ATPase subunit alpha 2 OS Rattus norvegicus GN Atp1a2 PE 1 SV 1
AT1A3_RAT	P06687	Atp1a3	0.000305476	0.00110195	0.0093108	6.68169e-05	Sodium potassium transporting ATPase subunit alpha 3	AT1A3_RAT P06687 Sodium potassium transporting ATPase subunit alpha 3 OS Rattus norvegicus GN Atp1a3 PE 1 SV 2
AT1A4_RAT	Q64541	Atp1a4			0.000412527	0	Sodium potassium transporting ATPase subunit alpha 4	AT1A4_RAT Q64541 Sodium potassium transporting ATPase subunit alpha 4 OS Rattus norvegicus GN Atp1a4 PE 2 SV 1
AT1B1_RAT	P07340	Atp1b1			0.0106112		Sodium potassium transporting ATPase subunit beta 1	AT1B1_RAT P07340 Sodium potassium transporting ATPase subunit beta 1 OS Rattus norvegicus GN Atp1b1 PE 1 SV 1
AT1B3_RAT	Q63377	Atp1b3			0.000935192	0.000330512	Sodium potassium transporting ATPase subunit beta 3	AT1B3_RAT Q63377 Sodium potassium transporting ATPase subunit beta 3 OS Rattus norvegicus GN Atp1b3 PE 2 SV 1
AT2A1_RAT	Q64578	Atp2a1	0.000808316	0.00175921	0.000301687	0.000295671	Sarcoplasmic endoplasmic reticulum calcium ATPase 1	AT2A1_RAT Q64578 Sarcoplasmic endoplasmic reticulum calcium ATPase 1 OS Rattus norvegicus GN Atp2a1 PE 2 SV 1
AT2A2_RAT	P11507	Atp2a2	0.00109483	0.00201117	0.00131457	0.000830419	Sarcoplasmic endoplasmic reticulum calcium ATPase 2	AT2A2_RAT P11507 Sarcoplasmic endoplasmic reticulum calcium ATPase 2 OS Rattus norvegicus GN Atp2a2 PE 1 SV 1
AT2A3_RAT	P18596	Atp2a3	0.000853207	0.00306764	0.000313812	0.000514254	Sarcoplasmic endoplasmic reticulum calcium ATPase 3	AT2A3_RAT P18596 Sarcoplasmic endoplasmic reticulum calcium ATPase 3 OS Rattus norvegicus GN Atp2a3 PE 1 SV 1
AT2B1_RAT	P11505	Atp2b1			0.00134057		Plasma membrane calcium transporting ATPase 1	AT2B1_RAT P11505 Plasma membrane calcium transporting ATPase 1 OS Rattus norvegicus GN Atp2b1 PE 2 SV 2
AT2B2_RAT	P11506	Atp2b2			0.00125012		Plasma membrane calcium transporting ATPase 2	AT2B2_RAT P11506 Plasma membrane calcium transporting ATPase 2 OS Rattus norvegicus GN Atp2b2 PE 2 SV 2
AT2B3_RAT	Q64568	Atp2b3			0.000672348		Plasma membrane calcium transporting ATPase 3	AT2B3_RAT Q64568 Plasma membrane calcium transporting ATPase 3 OS Rattus norvegicus GN Atp2b3 PE 2 SV 2
AT2B4_RAT	Q64542	Atp2b4			0.000763584		Plasma membrane calcium transporting ATPase 4	AT2B4_RAT Q64542 Plasma membrane calcium transporting ATPase 4 OS Rattus norvegicus GN Atp2b4 PE 2 SV 1
AT5F1_RAT	P19511	Atp5f1		0.00156252		0.00159422	ATP synthase subunit b mitochondrial	AT5F1_RAT P19511 ATP synthase subunit b mitochondrial OS Rattus norvegicus GN Atp5f1 PE 1 SV 1
ATLA3_RAT	Q0ZHH6	Atl3				0.0009448	Atlastin 3	ATLA3_RAT Q0ZHH6 Atlastin 3 OS Rattus norvegicus GN Atl3 PE 2 SV 2
ATOX1_RAT	Q9WUC4	Atox1	0.00120928				Copper transport protein ATOX1	ATOX1_RAT Q9WUC4 Copper transport protein ATOX1 OS Rattus norvegicus GN Atox1 PE 1 SV 1
ATP4A_RAT	P09626	Atp4a	0.000712337		0.000560367		Potassium transporting ATPase alpha chain 1	ATP4A_RAT P09626 Potassium transporting ATPase alpha chain 1 OS Rattus norvegicus GN Atp4a PE 2 SV 3
ATP5H_RAT	P31399	Atp5h	0.000990308	0.00180862		0.00250204	ATP synthase subunit d mitochondrial	ATP5H_RAT P31399 ATP synthase subunit d mitochondrial OS Rattus norvegicus GN Atp5h PE 1 SV 3
ATP5I_RAT	P29419	Atp5i				0.00348941	ATP synthase subunit e mitochondrial	ATP5I_RAT P29419 ATP synthase subunit e mitochondrial OS Rattus norvegicus GN Atp5i PE 1 SV 3
ATP5J_RAT	P21571	Atp5j				0.00254459	ATP synthase coupling factor 6 mitochondrial	ATP5J_RAT P21571 ATP synthase coupling factor 6 mitochondrial OS Rattus norvegicus GN Atp5j PE 1 SV 1
ATPA_RAT	P15999	Atp5a1	0.00521144	0.00873873	0.00485465	0.012671	ATP synthase subunit alpha mitochondrial	ATPA_RAT P15999 ATP synthase subunit alpha mitochondrial OS Rattus norvegicus GN Atp5a1 PE 1 SV 2
ATPB_RAT	P10719	Atp5b	0.00628753	0.0092119	0.00617369	0.0142183	ATP synthase subunit beta mitochondrial	ATPB_RAT P10719 ATP synthase subunit beta mitochondrial OS Rattus norvegicus GN Atp5b PE 1 SV 2
ATPD_RAT	P35434	Atp5d		0.0033779		0.00289859	ATP synthase subunit delta mitochondrial	ATPD_RAT P35434 ATP synthase subunit delta mitochondrial OS Rattus norvegicus GN Atp5d PE 1 SV 2
ATPG_RAT	P35435	Atp5c1				0.00204231	ATP synthase subunit gamma mitochondrial	ATPG_RAT P35435 ATP synthase subunit gamma mitochondrial OS Rattus norvegicus GN Atp5c1 PE 1 SV 2
ATPO_RAT	Q06647	Atp5o		0.00204616	0.000705781	0.0026376	ATP synthase subunit O mitochondrial	ATPO_RAT Q06647 ATP synthase subunit O mitochondrial OS Rattus norvegicus GN Atp5o PE 1 SV 1
B3AT_RAT	P23562	Slc4a1				0.000720015	Band 3 anion transport protein	B3AT_RAT P23562 Band 3 anion transport protein OS Rattus norvegicus GN Slc4a1 PE 2 SV 3
BAAT_RAT	Q63276	Baat				0.000701152	Bile acid CoA amino acid N acyltransferase	BAAT_RAT Q63276 Bile acid CoA amino acid N acyltransferase OS Rattus norvegicus GN Baat PE 1 SV 2
BACH_RAT	Q64559	Acot7			0.000930345		Cytosolic acyl coenzyme A thioester hydrolase	BACH_RAT Q64559 Cytosolic acyl coenzyme A thioester hydrolase OS Rattus norvegicus GN Acot7 PE 1 SV 4
BASI_RAT	P26453	Bsg				0.000964839	Basigin	BASI_RAT P26453 Basigin OS Rattus norvegicus GN Bsg PE 1 SV 2
BASP_RAT	Q05175	Basp1	0.00137234	0.000495804	0.00149892		Brain acid soluble protein 1	BASP_RAT Q05175 Brain acid soluble protein 1 OS Rattus norvegicus GN Basp1 PE 1 SV 2
BDH_RAT	P29147	Bdh1				0.00688034	D beta hydroxybutyrate dehydrogenase mitochondrial	BDH_RAT P29147 D beta hydroxybutyrate dehydrogenase mitochondrial OS Rattus norvegicus GN Bdh1 PE 1 SV 2
BHMT1_RAT	O09171	Bhmt				0.00518942	Betaine homocysteine S methyltransferase 1	BHMT1_RAT O09171 Betaine homocysteine S methyltransferase 1 OS Rattus norvegicus GN Bhmt PE 1 SV 1
BHMT2_RAT	Q68FT5	Bhmt2				0.000357009	Betaine homocysteine S methyltransferase 2	BHMT2_RAT Q68FT5 Betaine homocysteine S methyltransferase 2 OS Rattus norvegicus GN Bhmt2 PE 2 SV 1
BI2L1_RAT	Q3KR97	Baiap2l1		0.00189917			Brain specific angiogenesis inhibitor 1 associated protein 2 like protein 1	BI2L1_RAT Q3KR97 Brain specific angiogenesis inhibitor 1 associated protein 2 like protein 1 OS Rattus norvegicus GN
BIN1_RAT	O08839	Bin1			0.000456776		Myc box dependent interacting protein 1	BIN1_RAT O08839 Myc box dependent interacting protein 1 OS Rattus norvegicus GN Bin1 PE 1 SV 1
C1TC_RAT	P27653	Mthfd1				0.000433998	C 1 tetrahydrofolate synthase cytoplasmic	C1TC_RAT P27653 C 1 tetrahydrofolate synthase cytoplasmic OS Rattus norvegicus GN Mthfd1 PE 1 SV 3
CADM2_RAT	Q1WIM2	Cadm2			0.00125536		Cell adhesion molecule 2	CADM2_RAT Q1WIM2 Cell adhesion molecule 2 OS Rattus norvegicus GN Cadm2 PE 1 SV 2
CAH2_RAT	P27139	Ca2			0.00200186		Carbonic anhydrase 2	CAH2_RAT P27139 Carbonic anhydrase 2 OS Rattus norvegicus GN Ca2 PE 1 SV 2
CAH3_RAT	P14141	Ca3				0.00823993	Carbonic anhydrase 3	CAH3_RAT P14141 Carbonic anhydrase 3 OS Rattus norvegicus GN Ca3 PE 1 SV 3
CALB1_RAT	P07171	Calb1			0.00091778		Calbindin	CALB1_RAT P07171 Calbindin OS Rattus norvegicus GN Calb1 PE 1 SV 2
CALL3_RAT	Q5U206	Calml3	0.00162113	5.20539e-05	0.000247963		Calmodulin like protein 3	CALL3_RAT Q5U206 Calmodulin like protein 3 OS Rattus norvegicus GN Calml3 PE 2 SV 1
CALM_RAT	P62161	Calm1	0.00947013	0.00732478	0.0152434	0.00171975	Calmodulin	CALM_RAT P62161 Calmodulin OS Rattus norvegicus GN Calm1 PE 1 SV 2
CALR_RAT	P18418	Calr	0.00701358	0.0138085	0.00086177	0.00776172	Calreticulin	CALR_RAT P18418 Calreticulin OS Rattus norvegicus GN Calr PE 1 SV 1
CALX_RAT	P35565	Canx	0.00186963	0.00300354		0.00226057	Calnexin	CALX_RAT P35565 Calnexin OS Rattus norvegicus GN Canx PE 1 SV 1
CAMKV_RAT	Q63092	Camkv			0.000717386		CaM kinase like vesicle associated protein	CAMKV_RAT Q63092 CaM kinase like vesicle associated protein OS Rattus norvegicus GN Camkv PE 1 SV 1
CANB1_RAT	P63100	Ppp3r1			0.000352828		Calcineurin subunit B type 1	CANB1_RAT P63100 Calcineurin subunit B type 1 OS Rattus norvegicus GN Ppp3r1 PE 1 SV 2
CAND1_RAT	P97536	Cand1		0.00136029			Cullin associated NEDD8 dissociated protein 1	CAND1_RAT P97536 Cullin associated NEDD8 dissociated protein 1 OS Rattus norvegicus GN Cand1 PE 1 SV 1
CAP1_RAT	Q08163	Cap1	0.00182403	0.00192729	0.000861268		Adenylyl cyclase associated protein 1	CAP1_RAT Q08163 Adenylyl cyclase associated protein 1 OS Rattus norvegicus GN Cap1 PE 1 SV 3
CAPZB_RAT	Q5XI32	Capzb		0.000383118			F actin capping protein subunit beta	CAPZB_RAT Q5XI32 F actin capping protein subunit beta OS Rattus norvegicus GN Capzb PE 1 SV 1
CATA_RAT	P04762	Cat				0.000896543	Catalase	CATA_RAT P04762 Catalase OS Rattus norvegicus GN Cat PE 1 SV 3
CATB_RAT	P00787	Ctsb	0.00233623	0.00166024			Cathepsin B	CATB_RAT P00787 Cathepsin B OS Rattus norvegicus GN Ctsb PE 1 SV 2
CATD_RAT	P24268	Ctsd	0.0013255	0.00118198	0.000847778	0.000513554	Cathepsin D	CATD_RAT P24268 Cathepsin D OS Rattus norvegicus GN Ctsd PE 1 SV 1
CAZA2_RAT	Q3T1K5	Capza2	0.000885331	0.000556627	0.000393517		F actin capping protein subunit alpha 2	CAZA2_RAT Q3T1K5 F actin capping protein subunit alpha 2 OS Rattus norvegicus GN Capza2 PE 1 SV 1
CBPB1_RAT	P19223	Cpb1		0.000633235			Carboxypeptidase B	CBPB1_RAT P19223 Carboxypeptidase B OS Rattus norvegicus GN Cpb1 PE 1 SV 1
CBPE_RAT	P15087	Cpe	0.0080881	0.0064065			Carboxypeptidase E	CBPE_RAT P15087 Carboxypeptidase E OS Rattus norvegicus GN Cpe PE 2 SV 1
CBR1_RAT	P47727	Cbr1	0.00167962	0.00107699			Carbonyl reductase NADPH 1	CBR1_RAT P47727 Carbonyl reductase NADPH 1 OS Rattus norvegicus GN Cbr1 PE 1 SV 2
CDC37_RAT	Q63692	Cdc37	0.000954169				Hsp90 co chaperone Cdc37	CDC37_RAT Q63692 Hsp90 co chaperone Cdc37 OS Rattus norvegicus GN Cdc37 PE 1 SV 2
CDC42_RAT	Q8CFN2	Cdc42	0.00110367	0.00162651		0.000537126	Cell division control protein 42 homolog	CDC42_RAT Q8CFN2 Cell division control protein 42 homolog OS Rattus norvegicus GN Cdc42 PE 1 SV 2
CEND_RAT	Q5FVI4	Cend1			0.000702275		Cell cycle exit and neuronal differentiation protein 1	CEND_RAT Q5FVI4 Cell cycle exit and neuronal differentiation protein 1 OS Rattus norvegicus GN Cend1 PE 1 SV 1
CES3_RAT	P16303	Ces3				0.00884499	Carboxylesterase 3	CES3_RAT P16303 Carboxylesterase 3 OS Rattus norvegicus GN Ces3 PE 1 SV 2
CGL_RAT	P18757	Cth				0.00239205	Cystathionine gamma lyase	CGL_RAT P18757 Cystathionine gamma lyase OS Rattus norvegicus GN Cth PE 1 SV 2
CH10_RAT	P26772	Hspe1	0.00221389	0.0019455	0.00195779		10 kDa heat shock protein mitochondrial	CH10_RAT P26772 10 kDa heat shock protein mitochondrial OS Rattus norvegicus GN Hspe1 PE 1 SV 3
CH60_RAT	P63039	Hspd1	0.00245694	0.00306643	0.00367777		60 kDa heat shock protein mitochondrial	CH60_RAT P63039 60 kDa heat shock protein mitochondrial OS Rattus norvegicus GN Hspd1 PE 1 SV 1
CISD1_RAT	B0K020	Cisd1				0.000772509	CDGSH iron sulfur domain containing protein 1	CISD1_RAT B0K020 CDGSH iron sulfur domain containing protein 1 OS Rattus norvegicus GN Cisd1 PE 3 SV 1
CISY_RAT	Q8VHF5	Cs	0.00196493	0.00136388	0.00189196		Citrate synthase mitochondrial	CISY_RAT Q8VHF5 Citrate synthase mitochondrial OS Rattus norvegicus GN Cs PE 1 SV 1
CJ058_RAT	Q6AXX6	PE 2				0.000805912	Uncharacterized protein C10orf58 homolog	CJ058_RAT Q6AXX6 Uncharacterized protein C10orf58 homolog OS Rattus norvegicus PE 2 SV 1
CK054_RAT	Q5U2Q3	PE 1	0.00300318	0.00341914			Ester hydrolase C11orf54 homolog	CK054_RAT Q5U2Q3 Ester hydrolase C11orf54 homolog OS Rattus norvegicus PE 1 SV 1
CLCA_RAT	P08081	Clta			0.000693992	0.000483691	Clathrin light chain A	CLCA_RAT P08081 Clathrin light chain A OS Rattus norvegicus GN Clta PE 1 SV 1
CLCB_RAT	P08082	Cltb			0.00121801		Clathrin light chain B	CLCB_RAT P08082 Clathrin light chain B OS Rattus norvegicus GN Cltb PE 1 SV 1
CLH_RAT	P11442	Cltc	0.00195356	0.00482868	0.00462539	0.0045309	Clathrin heavy chain 1	CLH_RAT P11442 Clathrin heavy chain 1 OS Rattus norvegicus GN Cltc PE 1 SV 3
CLUS_RAT	P05371	Clu	0.00989404	0.000941103			Clusterin	CLUS_RAT P05371 Clusterin OS Rattus norvegicus GN Clu PE 1 SV 2
CMGA_RAT	P10354	Chga	0.00400584	0.00253602			Chromogranin A	CMGA_RAT P10354 Chromogranin A OS Rattus norvegicus GN Chga PE 1 SV 1
CN079_RAT	Q5RJN9	PE 2				0.000306161	Uncharacterized protein C14orf79 homolog	CN079_RAT Q5RJN9 Uncharacterized protein C14orf79 homolog OS Rattus norvegicus PE 2 SV 1
CN37_RAT	P13233	Cnp			0.00307587		2 3 cyclic nucleotide 3 phosphodiesterase	CN37_RAT P13233 2 3 cyclic nucleotide 3 phosphodiesterase OS Rattus norvegicus GN Cnp PE 1 SV 2
CNRP1_RAT	Q5M7A7	Cnrip1			0.000467761		CB1 cannabinoid receptor interacting protein 1	CNRP1_RAT Q5M7A7 CB1 cannabinoid receptor interacting protein 1 OS Rattus norvegicus GN Cnrip1 PE 1 SV 1
CO3_RAT	P01026	C3				0.000913727	Complement C3	CO3_RAT P01026 Complement C3 OS Rattus norvegicus GN C3 PE 1 SV 3
COF1_RAT	P45592	Cfl1	0.0026276	0.00239345	0.0100765		Cofilin 1	COF1_RAT P45592 Cofilin 1 OS Rattus norvegicus GN Cfl1 PE 1 SV 3
COMT_RAT	P22734	Comt		0.0025362		0.000956829	Catechol O methyltransferase	COMT_RAT P22734 Catechol O methyltransferase OS Rattus norvegicus GN Comt PE 1 SV 2
COPB_RAT	P23514	Copb1	0.00135575	0.00215936		0.000323545	Coatomer subunit beta	COPB_RAT P23514 Coatomer subunit beta OS Rattus norvegicus GN Copb1 PE 1 SV 1
COPB2_RAT	O35142	Copb2		0.00222781			Coatomer subunit beta	COPB2_RAT O35142 Coatomer subunit beta OS Rattus norvegicus GN Copb2 PE 2 SV 3
COPD_RAT	Q66H80	Arcn1	0.000947135	0.00127286			Coatomer subunit delta	COPD_RAT Q66H80 Coatomer subunit delta OS Rattus norvegicus GN Arcn1 PE 2 SV 1
COPG_RAT	Q4AEF8	Copg	0.000990881	0.00227538			Coatomer subunit gamma	COPG_RAT Q4AEF8 Coatomer subunit gamma OS Rattus norvegicus GN Copg PE 2 SV 1
COTL1_RAT	B0BNA5	Cotl1	0.0019085				Coactosin like protein	COTL1_RAT B0BNA5 Coactosin like protein OS Rattus norvegicus GN Cotl1 PE 1 SV 1
COX41_RAT	P10888	Cox4i1	0.000825861	0.00137795		0.00229371	Cytochrome c oxidase subunit 4 isoform 1 mitochondrial	COX41_RAT P10888 Cytochrome c oxidase subunit 4 isoform 1 mitochondrial OS Rattus norvegicus GN Cox4i1 PE 1 SV 1
COX5A_RAT	P11240	Cox5a		0.00150084		0.0021248	Cytochrome c oxidase subunit 5A mitochondrial	COX5A_RAT P11240 Cytochrome c oxidase subunit 5A mitochondrial OS Rattus norvegicus GN Cox5a PE 1 SV 1
COX5B_RAT	P12075	Cox5b		0.00131106			Cytochrome c oxidase subunit 5B mitochondrial	COX5B_RAT P12075 Cytochrome c oxidase subunit 5B mitochondrial OS Rattus norvegicus GN Cox5b PE 1 SV 2
CP1A1_RAT	P00185	Cyp1a1				0.000104944	Cytochrome P450 1A1	CP1A1_RAT P00185 Cytochrome P450 1A1 OS Rattus norvegicus GN Cyp1a1 PE 1 SV 1
CP1A2_RAT	P04799	Cyp1a2				0.00222626	Cytochrome P450 1A2	CP1A2_RAT P04799 Cytochrome P450 1A2 OS Rattus norvegicus GN Cyp1a2 PE 1 SV 2
CP255_RAT	P33273	Cyp2c55				0.000433058	Cytochrome P450 2C55	CP255_RAT P33273 Cytochrome P450 2C55 OS Rattus norvegicus GN Cyp2c55 PE 2 SV 2
CP270_RAT	P19225	Cyp2c70				0.00162032	Cytochrome P450 2C70	CP270_RAT P19225 Cytochrome P450 2C70 OS Rattus norvegicus GN Cyp2c70 PE 2 SV 1
CP2A1_RAT	P11711	Cyp2a1				0.0022945	Cytochrome P450 2A1	CP2A1_RAT P11711 Cytochrome P450 2A1 OS Rattus norvegicus GN Cyp2a1 PE 1 SV 2
CP2A2_RAT	P15149	Cyp2a2				0.00231978	Cytochrome P450 2A2	CP2A2_RAT P15149 Cytochrome P450 2A2 OS Rattus norvegicus GN Cyp2a2 PE 1 SV 1
CP2A3_RAT	P20812	Cyp2a3				0.000247481	Cytochrome P450 2A3	CP2A3_RAT P20812 Cytochrome P450 2A3 OS Rattus norvegicus GN Cyp2a3 PE 2 SV 1
CP2B1_RAT	P00176	Cyp2b1				0	Cytochrome P450 2B1	CP2B1_RAT P00176 Cytochrome P450 2B1 OS Rattus norvegicus GN Cyp2b1 PE 1 SV 1
CP2B2_RAT	P04167	Cyp2b2				0.000444943	Cytochrome P450 2B2	CP2B2_RAT P04167 Cytochrome P450 2B2 OS Rattus norvegicus GN Cyp2b2 PE 1 SV 2
CP2B3_RAT	P13107	Cyp2b3				0.0019641	Cytochrome P450 2B3	CP2B3_RAT P13107 Cytochrome P450 2B3 OS Rattus norvegicus GN Cyp2b3 PE 2 SV 1
CP2C6_RAT	P05178	Cyp2c6				0.00571434	Cytochrome P450 2C6	CP2C6_RAT P05178 Cytochrome P450 2C6 OS Rattus norvegicus GN Cyp2c6 PE 2 SV 2
CP2C7_RAT	P05179	Cyp2c7				0.0098664	Cytochrome P450 2C7	CP2C7_RAT P05179 Cytochrome P450 2C7 OS Rattus norvegicus GN Cyp2c7 PE 1 SV 2
CP2CB_RAT	P08683	Cyp2c11				0.015227	Cytochrome P450 2C11	CP2CB_RAT P08683 Cytochrome P450 2C11 OS Rattus norvegicus GN Cyp2c11 PE 1 SV 1
CP2CC_RAT	P11510	Cyp2c12				0.000163613	Cytochrome P450 2C12 female specific	CP2CC_RAT P11510 Cytochrome P450 2C12 female specific OS Rattus norvegicus GN Cyp2c12 PE 2 SV 1
CP2CD_RAT	P20814	Cyp2c13				0.0027888	Cytochrome P450 2C13 male specific	CP2CD_RAT P20814 Cytochrome P450 2C13 male specific OS Rattus norvegicus GN Cyp2c13 PE 1 SV 1
CP2CN_RAT	P24470	Cyp2c23				0.00447532	Cytochrome P450 2C23	CP2CN_RAT P24470 Cytochrome P450 2C23 OS Rattus norvegicus GN Cyp2c23 PE 2 SV 2
CP2D1_RAT	P10633	Cyp2d1				0.00170715	Cytochrome P450 2D1	CP2D1_RAT P10633 Cytochrome P450 2D1 OS Rattus norvegicus GN Cyp2d1 PE 2 SV 1
CP2D3_RAT	P12938	Cyp2d3				0.00258279	Cytochrome P450 2D3	CP2D3_RAT P12938 Cytochrome P450 2D3 OS Rattus norvegicus GN Cyp2d3 PE 2 SV 2
CP2D4_RAT	P13108	Cyp2d4				0	Cytochrome P450 2D4	CP2D4_RAT P13108 Cytochrome P450 2D4 OS Rattus norvegicus GN Cyp2d4 PE 2 SV 2
CP2DA_RAT	P12939	Cyp2d10				0.0108586	Cytochrome P450 2D10	CP2DA_RAT P12939 Cytochrome P450 2D10 OS Rattus norvegicus GN Cyp2d10 PE 2 SV 1
CP2DI_RAT	Q64680	Cyp2d18				0.000190291	Cytochrome P450 2D18	CP2DI_RAT Q64680 Cytochrome P450 2D18 OS Rattus norvegicus GN Cyp2d18 PE 2 SV 1
CP2DQ_RAT	P10634	Cyp2d26				0.00955475	Cytochrome P450 2D26	CP2DQ_RAT P10634 Cytochrome P450 2D26 OS Rattus norvegicus GN Cyp2d26 PE 2 SV 2
CP2E1_RAT	P05182	Cyp2e1				0.00685032	Cytochrome P450 2.00E+01	CP2E1_RAT P05182 Cytochrome P450 2E1 OS Rattus norvegicus GN Cyp2e1 PE 1 SV 4
CP3A1_RAT	P04800	Cyp3a1				0.000349339	Cytochrome P450 3A1	CP3A1_RAT P04800 Cytochrome P450 3A1 OS Rattus norvegicus GN Cyp3a1 PE 1 SV 1
CP3A2_RAT	P05183	Cyp3a2				0.00266323	Cytochrome P450 3A2	CP3A2_RAT P05183 Cytochrome P450 3A2 OS Rattus norvegicus GN Cyp3a2 PE 1 SV 2
CP3A9_RAT	P51538	Cyp3a9				0.000136632	Cytochrome P450 3A9	CP3A9_RAT P51538 Cytochrome P450 3A9 OS Rattus norvegicus GN Cyp3a9 PE 2 SV 2
CP3AI_RAT	Q64581	Cyp3a18				0.00117319	Cytochrome P450 3A18	CP3AI_RAT Q64581 Cytochrome P450 3A18 OS Rattus norvegicus GN Cyp3a18 PE 2 SV 1
CP4A2_RAT	P20816	Cyp4a2				0.00754583	Cytochrome P450 4A2	CP4A2_RAT P20816 Cytochrome P450 4A2 OS Rattus norvegicus GN Cyp4a2 PE 1 SV 2
CP4AA_RAT	P08516	Cyp4a10				0.000321083	Cytochrome P450 4A10	CP4AA_RAT P08516 Cytochrome P450 4A10 OS Rattus norvegicus GN Cyp4a10 PE 1 SV 2
CP4AC_RAT	P24464	Cyp4a12				0.000168264	Cytochrome P450 4A12	CP4AC_RAT P24464 Cytochrome P450 4A12 OS Rattus norvegicus GN Cyp4a12 PE 2 SV 2
CP4AE_RAT	P20817	Cyp4a14				0.00375036	Cytochrome P450 4A14	CP4AE_RAT P20817 Cytochrome P450 4A14 OS Rattus norvegicus GN Cyp4a14 PE 1 SV 2
CP4F1_RAT	P33274	Cyp4f1				0.000574596	Cytochrome P450 4F1	CP4F1_RAT P33274 Cytochrome P450 4F1 OS Rattus norvegicus GN Cyp4f1 PE 2 SV 1
CP4F3_RAT	Q3MID2	Cyp4f3				0.000125413	Cytochrome P450 4F3	CP4F3_RAT Q3MID2 Cytochrome P450 4F3 OS Rattus norvegicus GN Cyp4f3 PE 2 SV 1
CP4F4_RAT	P51869	Cyp4f4				0.000357274	Cytochrome P450 4F4	CP4F4_RAT P51869 Cytochrome P450 4F4 OS Rattus norvegicus GN Cyp4f4 PE 2 SV 1
CP4F6_RAT	P51871	Cyp4f6				8.80849e-05	Cytochrome P450 4F6	CP4F6_RAT P51871 Cytochrome P450 4F6 OS Rattus norvegicus GN Cyp4f6 PE 2 SV 1
CP51A_RAT	Q64654	Cyp51a1				0.000612948	Cytochrome P450 51A1	CP51A_RAT Q64654 Cytochrome P450 51A1 OS Rattus norvegicus GN Cyp51a1 PE 2 SV 1
CPLX1_RAT	P63041	Cplx1			0.000505631		Complexin 1	CPLX1_RAT P63041 Complexin 1 OS Rattus norvegicus GN Cplx1 PE 1 SV 1
CPLX2_RAT	P84087	Cplx2			0.00171837		Complexin 2	CPLX2_RAT P84087 Complexin 2 OS Rattus norvegicus GN Cplx2 PE 1 SV 1
CPSM_RAT	P07756	Cps1				0.00277535	Carbamoyl phosphate synthase ammonia mitochondrial	CPSM_RAT P07756 Carbamoyl phosphate synthase ammonia mitochondrial OS Rattus norvegicus GN Cps1 PE 2 SV 1
CPT1A_RAT	P32198	Cpt1a				0.00101227	Carnitine O palmitoyltransferase 1 liver isoform	CPT1A_RAT P32198 Carnitine O palmitoyltransferase 1 liver isoform OS Rattus norvegicus GN Cpt1a PE 1 SV 2
CRK_RAT	Q63768	Crk			0.001516		Proto oncogene C crk	CRK_RAT Q63768 Proto oncogene C crk OS Rattus norvegicus GN Crk PE 1 SV 1
CRYM_RAT	Q9QYU4	Crym			0.00097032		Mu crystallin homolog	CRYM_RAT Q9QYU4 Mu crystallin homolog OS Rattus norvegicus GN Crym PE 1 SV 1
CSAD_RAT	Q64611	Csad				0.000432143	Cysteine sulfinic acid decarboxylase	CSAD_RAT Q64611 Cysteine sulfinic acid decarboxylase OS Rattus norvegicus GN Csad PE 1 SV 1
CTRB1_RAT	P07338	Ctrb1	0.00106813	0.00103294			Chymotrypsinogen B	CTRB1_RAT P07338 Chymotrypsinogen B OS Rattus norvegicus GN Ctrb1 PE 1 SV 1
CX6C2_RAT	P11951	Cox6c2				0.000669168	Cytochrome c oxidase polypeptide VIc 2	CX6C2_RAT P11951 Cytochrome c oxidase polypeptide VIc 2 OS Rattus norvegicus GN Cox6c2 PE 1 SV 3
CYB5_RAT	P00173	Cyb5a				0.0215945	Cytochrome b5	CYB5_RAT P00173 Cytochrome b5 OS Rattus norvegicus GN Cyb5a PE 1 SV 2
CYC_RAT	P62898	Cycs		0.00124945	0.000990382	0.000427254	Cytochrome c somatic	CYC_RAT P62898 Cytochrome c somatic OS Rattus norvegicus GN Cycs PE 1 SV 2
CYTC_RAT	P14841	Cst3	0.00509467				Cystatin C	CYTC_RAT P14841 Cystatin C OS Rattus norvegicus GN Cst3 PE 1 SV 2
D3D2_RAT	P23965	Dci	0.00106723	0.00111104			3 2 trans enoyl CoA isomerase mitochondrial	D3D2_RAT P23965 3 2 trans enoyl CoA isomerase mitochondrial OS Rattus norvegicus GN Dci PE 1 SV 1
DCTN2_RAT	Q6AYH5	Dctn2		0.00122825			Dynactin subunit 2	DCTN2_RAT Q6AYH5 Dynactin subunit 2 OS Rattus norvegicus GN Dctn2 PE 1 SV 1
DCX_RAT	Q9ESI7	Dcx		0.000668068			Neuronal migration protein doublecortin	DCX_RAT Q9ESI7 Neuronal migration protein doublecortin OS Rattus norvegicus GN Dcx PE 2 SV 2
DDC_RAT	P14173	Ddc		0.00172646			Aromatic L amino acid decarboxylase	DDC_RAT P14173 Aromatic L amino acid decarboxylase OS Rattus norvegicus GN Ddc PE 1 SV 1
DDX39_RAT	Q5U216	Ddx39	0	0.000604696			ATP dependent RNA helicase DDX39	DDX39_RAT Q5U216 ATP dependent RNA helicase DDX39 OS Rattus norvegicus GN Ddx39 PE 2 SV 1
DECR_RAT	Q64591	Decr1				0.000745836	2 4 dienoyl CoA reductase mitochondrial	DECR_RAT Q64591 2 4 dienoyl CoA reductase mitochondrial OS Rattus norvegicus GN Decr1 PE 1 SV 2
DEST_RAT	Q7M0E3	Dstn		0.00328622			Destrin	DEST_RAT Q7M0E3 Destrin OS Rattus norvegicus GN Dstn PE 1 SV 3
DHAK_RAT	Q4KLZ6	Dak				0.000402358	Bifunctional ATP dependent dihydroxyacetone kinase FAD AMP lyase cyclizing	DHAK_RAT Q4KLZ6 Bifunctional ATP dependent dihydroxyacetone kinase FAD AMP lyase cyclizing OS Rattus norvegicus GN
DHB11_RAT	Q6AYS8	Hsd17b11				0.00154294	Estradiol 17 beta dehydrogenase 11	DHB11_RAT Q6AYS8 Estradiol 17 beta dehydrogenase 11 OS Rattus norvegicus GN Hsd17b11 PE 2 SV 1
DHB12_RAT	Q6P7R8	Hsd17b12				0.000907794	Estradiol 17 beta dehydrogenase 12	DHB12_RAT Q6P7R8 Estradiol 17 beta dehydrogenase 12 OS Rattus norvegicus GN Hsd17b12 PE 2 SV 1
DHB13_RAT	Q5M875	Hsd17b13				0.00158774	17 beta hydroxysteroid dehydrogenase 13	DHB13_RAT Q5M875 17 beta hydroxysteroid dehydrogenase 13 OS Rattus norvegicus GN Hsd17b13 PE 2 SV 1
DHB4_RAT	P97852	Hsd17b4				0.000530379	Peroxisomal multifunctional enzyme type 2	DHB4_RAT P97852 Peroxisomal multifunctional enzyme type 2 OS Rattus norvegicus GN Hsd17b4 PE 1 SV 3
DHCR7_RAT	Q9Z2Z8	Dhcr7				0.000779384	7 dehydrocholesterol reductase	DHCR7_RAT Q9Z2Z8 7 dehydrocholesterol reductase OS Rattus norvegicus GN Dhcr7 PE 2 SV 1
DHE3_RAT	P10860	Glud1	0.00247599	0.00186515	0.00214057	0.0108435	Glutamate dehydrogenase 1 mitochondrial	DHE3_RAT P10860 Glutamate dehydrogenase 1 mitochondrial OS Rattus norvegicus GN Glud1 PE 1 SV 2
DHI1_RAT	P16232	Hsd11b1				0.00317611	Corticosteroid 11 beta dehydrogenase isozyme 1	DHI1_RAT P16232 Corticosteroid 11 beta dehydrogenase isozyme 1 OS Rattus norvegicus GN Hsd11b1 PE 1 SV 2
DHPR_RAT	P11348	Qdpr		0.00168165		0.000340891	Dihydropteridine reductase	DHPR_RAT P11348 Dihydropteridine reductase OS Rattus norvegicus GN Qdpr PE 1 SV 1
DHSA_RAT	Q920L2	Sdh		0.000590592	0.000600393	0.00167589	Succinate dehydrogenase ubiquinone flavoprotein subunit mitochondrial	DHSA_RAT Q920L2 Succinate dehydrogenase ubiquinone flavoprotein subunit mitochondrial OS Rattus norvegicus GN Sdh
DHSB_RAT	P21913	Sdhb				0.00104095	Succinate dehydrogenase ubiquinone iron sulfur subunit mitochondrial	DHSB_RAT P21913 Succinate dehydrogenase ubiquinone iron sulfur subunit mitochondrial OS Rattus norvegicus GN Sdhb
DHSO_RAT	P27867	Sord				0.00107938	Sorbitol dehydrogenase	DHSO_RAT P27867 Sorbitol dehydrogenase OS Rattus norvegicus GN Sord PE 1 SV 4
DHTK1_RAT	Q4KLP0	Dht				0.000746772	Probable 2 oxoglutarate dehydrogenase E1 component DHKTD1 mitochondrial	DHTK1_RAT Q4KLP0 Probable 2 oxoglutarate dehydrogenase E1 component DHKTD1 mitochondrial OS Rattus norvegicus GN Dht
DIDH_RAT	P23457	Akr1c9		0.000372217		0.00290312	3 alpha hydroxysteroid dehydrogenase	DIDH_RAT P23457 3 alpha hydroxysteroid dehydrogenase OS Rattus norvegicus GN Akr1c9 PE 1 SV 1
DJB11_RAT	Q6TUG0	Dnajb11		0.000793379		0.000773551	DnaJ homolog subfamily B member 11	DJB11_RAT Q6TUG0 DnaJ homolog subfamily B member 11 OS Rattus norvegicus GN Dnajb11 PE 2 SV 1
DLDH_RAT	Q6P6R2	Dld		0.000818307		0.000606954	Dihydrolipoyl dehydrogenase mitochondrial	DLDH_RAT Q6P6R2 Dihydrolipoyl dehydrogenase mitochondrial OS Rattus norvegicus GN Dld PE 1 SV 1
DNJC5_RAT	P60905	Dnajc5			0.000981257		DnaJ homolog subfamily C member 5	DNJC5_RAT P60905 DnaJ homolog subfamily C member 5 OS Rattus norvegicus GN Dnajc5 PE 1 SV 1
DNM1L_RAT	O35303	Dnm1l		0.000754817	0.000894383		Dynamin 1 like protein	DNM1L_RAT O35303 Dynamin 1 like protein OS Rattus norvegicus GN Dnm1l PE 1 SV 1
DOPD_RAT	P80254	Ddt		0.000800705			D dopachrome decarboxylase	DOPD_RAT P80254 D dopachrome decarboxylase OS Rattus norvegicus GN Ddt PE 1 SV 3
DPP2_RAT	Q9EPB1	Dpp7		0.00112406			Dipeptidyl peptidase 2	DPP2_RAT Q9EPB1 Dipeptidyl peptidase 2 OS Rattus norvegicus GN Dpp7 PE 1 SV 1
DPYL1_RAT	Q62950	Crmp1	0.000937278	0.000773088	0.00287652		Dihydropyrimidinase related protein 1	DPYL1_RAT Q62950 Dihydropyrimidinase related protein 1 OS Rattus norvegicus GN Crmp1 PE 1 SV 1
DPYL2_RAT	P47942	Dpysl2	0.00628177	0.00392855	0.0152353		Dihydropyrimidinase related protein 2	DPYL2_RAT P47942 Dihydropyrimidinase related protein 2 OS Rattus norvegicus GN Dpysl2 PE 1 SV 1
DPYL3_RAT	Q62952	Dpysl3	0.00127504	0	0.00161674		Dihydropyrimidinase related protein 3	DPYL3_RAT Q62952 Dihydropyrimidinase related protein 3 OS Rattus norvegicus GN Dpysl3 PE 1 SV 2
DPYL4_RAT	Q62951	Dpysl4			0.00163332		Dihydropyrimidinase related protein 4 Fragment	DPYL4_RAT Q62951 Dihydropyrimidinase related protein 4 Fragment OS Rattus norvegicus GN Dpysl4 PE 1 SV 1
DPYL5_RAT	Q9JHU0	Dpysl5			0.00189552		Dihydropyrimidinase related protein 5	DPYL5_RAT Q9JHU0 Dihydropyrimidinase related protein 5 OS Rattus norvegicus GN Dpysl5 PE 1 SV 1
DRD3_RAT	P19020	Drd3		0.0074997			D 3 dopamine receptor	DRD3_RAT P19020 D 3 dopamine receptor OS Rattus norvegicus GN Drd3 PE 1 SV 1
DUOX1_RAT	Q8CIY2	Duox1			0.00117516		Dual oxidase 1	DUOX1_RAT Q8CIY2 Dual oxidase 1 OS Rattus norvegicus GN Duox1 PE 1 SV 1
DUOX2_RAT	Q9ES45	Duox2			0.000165521		Dual oxidase 2	DUOX2_RAT Q9ES45 Dual oxidase 2 OS Rattus norvegicus GN Duox2 PE 2 SV 1
DYN1_RAT	P21575	Dnm1			0.00300464		Dynamin 1	DYN1_RAT P21575 Dynamin 1 OS Rattus norvegicus GN Dnm1 PE 1 SV 2
DYN2_RAT	P39052	Dnm2			0.000453851		Dynamin 2	DYN2_RAT P39052 Dynamin 2 OS Rattus norvegicus GN Dnm2 PE 1 SV 1
DYN3_RAT	Q08877	Dnm3			0.000270371		Dynamin 3	DYN3_RAT Q08877 Dynamin 3 OS Rattus norvegicus GN Dnm3 PE 1 SV 2
EAA1_RAT	P24942	Slc1a3			0.00262642		Excitatory amino acid transporter 1	EAA1_RAT P24942 Excitatory amino acid transporter 1 OS Rattus norvegicus GN Slc1a3 PE 1 SV 2
EAA2_RAT	P31596	Slc1a2			0.00314826		Excitatory amino acid transporter 2	EAA2_RAT P31596 Excitatory amino acid transporter 2 OS Rattus norvegicus GN Slc1a2 PE 1 SV 2
ECHA_RAT	Q64428	Hadha	0.00135248	0.00180091		0.00260453	Trifunctional enzyme subunit alpha mitochondrial	ECHA_RAT Q64428 Trifunctional enzyme subunit alpha mitochondrial OS Rattus norvegicus GN Hadha PE 1 SV 2
ECHB_RAT	Q60587	Hadhb		0.000983487		0.00151157	Trifunctional enzyme subunit beta mitochondrial	ECHB_RAT Q60587 Trifunctional enzyme subunit beta mitochondrial OS Rattus norvegicus GN Hadhb PE 1 SV 1
ECHD1_RAT	Q6AYG5	Echdc1		0.00165689			Enoyl CoA hydratase domain containing protein 1	ECHD1_RAT Q6AYG5 Enoyl CoA hydratase domain containing protein 1 OS Rattus norvegicus GN Echdc1 PE 1 SV 1
ECHM_RAT	P14604	Echs1		0.00197102			Enoyl CoA hydratase mitochondrial	ECHM_RAT P14604 Enoyl CoA hydratase mitochondrial OS Rattus norvegicus GN Echs1 PE 1 SV 1
ECHP_RAT	P07896	Ehhadh				0.00305314	Peroxisomal bifunctional enzyme	ECHP_RAT P07896 Peroxisomal bifunctional enzyme OS Rattus norvegicus GN Ehhadh PE 1 SV 2
EF1A1_RAT	P62630	Eef1a1	0.0118385	0.0213837	0.00271896	0.00260663	Elongation factor 1 alpha 1	EF1A1_RAT P62630 Elongation factor 1 alpha 1 OS Rattus norvegicus GN Eef1a1 PE 2 SV 1
EF1A2_RAT	P62632	Eef1a2	0.00196501	0.000151045	0.00134677	0.000164007	Elongation factor 1 alpha 2	EF1A2_RAT P62632 Elongation factor 1 alpha 2 OS Rattus norvegicus GN Eef1a2 PE 2 SV 1
EF2_RAT	P05197	Eef2	0.00358203	0.00437746	0.000856782	0.000526184	Elongation factor 2	EF2_RAT P05197 Elongation factor 2 OS Rattus norvegicus GN Eef2 PE 1 SV 4
EFCB3_RAT	Q66HC0	Efcab3	0.000531719				EF hand calcium binding domain containing protein 3	EFCB3_RAT Q66HC0 EF hand calcium binding domain containing protein 3 OS Rattus norvegicus GN Efcab3 PE 2 SV 1
EFTU_RAT	P85834	Tufm	0.000710124	0.000824866	0.000797611		Elongation factor Tu mitochondrial	EFTU_RAT P85834 Elongation factor Tu mitochondrial OS Rattus norvegicus GN Tufm PE 1 SV 1
EIF3B_RAT	Q4G061	Eif3b		0.00070121			Eukaryotic translation initiation factor 3 subunit B	EIF3B_RAT Q4G061 Eukaryotic translation initiation factor 3 subunit B OS Rattus norvegicus GN Eif3b PE 1 SV 1
EIF3H_RAT	Q6P9U8	Eif3h		0.000472123			Eukaryotic translation initiation factor 3 subunit H	EIF3H_RAT Q6P9U8 Eukaryotic translation initiation factor 3 subunit H OS Rattus norvegicus GN Eif3h PE 2 SV 1
EIF3I_RAT	B0BNA7	Eif3i		0.00055701		0.000365756	Eukaryotic translation initiation factor 3 subunit I	EIF3I_RAT B0BNA7 Eukaryotic translation initiation factor 3 subunit I OS Rattus norvegicus GN Eif3i PE 2 SV 1
ENOA_RAT	P04764	Eno1	0.00439932	0.0129877	0.00822892	0.00118399	Alpha enolase	ENOA_RAT P04764 Alpha enolase OS Rattus norvegicus GN Eno1 PE 1 SV 4
ENOB_RAT	P15429	Eno3	0.000541671	0.00036091	0.00317687	0.000304681	Beta enolase	ENOB_RAT P15429 Beta enolase OS Rattus norvegicus GN Eno3 PE 1 SV 3
ENOG_RAT	P07323	Eno2	0.00171732	0.00271402	0.00726487	0.000172536	Gamma enolase	ENOG_RAT P07323 Gamma enolase OS Rattus norvegicus GN Eno2 PE 1 SV 2
ENPL_RAT	Q66HD0	Hsp90b1	0.0054745	0.0134801		0.00499899	Endoplasmin	ENPL_RAT Q66HD0 Endoplasmin OS Rattus norvegicus GN Hsp90b1 PE 1 SV 2
ERP29_RAT	P52555	Erp29	0.00223943	0.00415599		0.000561043	Endoplasmic reticulum protein ERp29	ERP29_RAT P52555 Endoplasmic reticulum protein ERp29 OS Rattus norvegicus GN Erp29 PE 1 SV 2
EST2_RAT	P10959	Es2				0.000220891	Liver carboxylesterase 1	EST2_RAT P10959 Liver carboxylesterase 1 OS Rattus norvegicus GN Es2 PE 1 SV 3
EST3_RAT	Q63108	Ces1				0.0018786	Liver carboxylesterase 3	EST3_RAT Q63108 Liver carboxylesterase 3 OS Rattus norvegicus GN Ces1 PE 2 SV 1
EST4_RAT	Q64573	PE 2				0.00533161	Liver carboxylesterase 4	EST4_RAT Q64573 Liver carboxylesterase 4 OS Rattus norvegicus PE 2 SV 1
EST5_RAT	Q63010	PE 1				0.000800459	Liver carboxylesterase B 1	EST5_RAT Q63010 Liver carboxylesterase B 1 OS Rattus norvegicus PE 1 SV 1
ESTD_RAT	B0BNE5	Esd		0.000962883		0.000355531	S formylglutathione hydrolase	ESTD_RAT B0BNE5 S formylglutathione hydrolase OS Rattus norvegicus GN Esd PE 2 SV 1
ETFA_RAT	P13803	Etfa	0.00101625	0.000967946			Electron transfer flavoprotein subunit alpha mitochondrial	ETFA_RAT P13803 Electron transfer flavoprotein subunit alpha mitochondrial OS Rattus norvegicus GN Etfa PE 1 SV 4
ETFB_RAT	Q68FU3	Etfb	0.00093204	0.00183616			Electron transfer flavoprotein subunit beta	ETFB_RAT Q68FU3 Electron transfer flavoprotein subunit beta OS Rattus norvegicus GN Etfb PE 2 SV 3
ETFD_RAT	Q6UPE1	Etfd				0.00223724	Electron transfer flavoprotein ubiquinone oxidoreductase mitochondrial	ETFD_RAT Q6UPE1 Electron transfer flavoprotein ubiquinone oxidoreductase mitochondrial OS Rattus norvegicus GN Etfd
EZRI_RAT	P31977	Ezr				0.000345878	Ezrin	EZRI_RAT P31977 Ezrin OS Rattus norvegicus GN Ezr PE 1 SV 3
F16P1_RAT	P19112	Fbp1				0.00106088	Fructose 1 6 bisphosphatase 1	F16P1_RAT P19112 Fructose 1 6 bisphosphatase 1 OS Rattus norvegicus GN Fbp1 PE 1 SV 2
FAAA_RAT	P25093	Fah				0.00112519	Fumarylacetoacetase	FAAA_RAT P25093 Fumarylacetoacetase OS Rattus norvegicus GN Fah PE 1 SV 1
FAAH1_RAT	P97612	Faah				0.00131235	Fatty acid amide hydrolase 1	FAAH1_RAT P97612 Fatty acid amide hydrolase 1 OS Rattus norvegicus GN Faah PE 1 SV 1
FABPL_RAT	P02692	Fabp1				0.0108414	Fatty acid binding protein liver	FABPL_RAT P02692 Fatty acid binding protein liver OS Rattus norvegicus GN Fabp1 PE 1 SV 1
FETUA_RAT	P24090	Ahsg			0.000281541		Alpha 2 HS glycoprotein	FETUA_RAT P24090 Alpha 2 HS glycoprotein OS Rattus norvegicus GN Ahsg PE 1 SV 2
FGL1_RAT	Q5M8C6	Fgl1	0.0666338				Fibrinogen like protein 1	FGL1_RAT Q5M8C6 Fibrinogen like protein 1 OS Rattus norvegicus GN Fgl1 PE 2 SV 1
FIS1_RAT	P84817	Fis1		0.000567287			Mitochondrial fission 1 protein	FIS1_RAT P84817 Mitochondrial fission 1 protein OS Rattus norvegicus GN Fis1 PE 1 SV 1
FKB1A_RAT	Q62658	Fkbp1a		0.00163929	0.00733441		Peptidyl prolyl cis trans isomerase FKBP1A	FKB1A_RAT Q62658 Peptidyl prolyl cis trans isomerase FKBP1A OS Rattus norvegicus GN Fkbp1a PE 2 SV 3
FMO1_RAT	P36365	Fmo1				0.00146127	Dimethylaniline monooxygenase N oxide forming 1	FMO1_RAT P36365 Dimethylaniline monooxygenase N oxide forming 1 OS Rattus norvegicus GN Fmo1 PE 1 SV 2
FMO3_RAT	Q9EQ76	Fmo3				0.00338552	Dimethylaniline monooxygenase N oxide forming 3	FMO3_RAT Q9EQ76 Dimethylaniline monooxygenase N oxide forming 3 OS Rattus norvegicus GN Fmo3 PE 1 SV 1
FMO4_RAT	Q8K4B7	Fmo4				0.000114489	Dimethylaniline monooxygenase N oxide forming 4	FMO4_RAT Q8K4B7 Dimethylaniline monooxygenase N oxide forming 4 OS Rattus norvegicus GN Fmo4 PE 2 SV 3
FMO5_RAT	Q8K4C0	Fmo5				0.00409784	Dimethylaniline monooxygenase N oxide forming 5	FMO5_RAT Q8K4C0 Dimethylaniline monooxygenase N oxide forming 5 OS Rattus norvegicus GN Fmo5 PE 1 SV 3
FRK_RAT	Q62662	Frk				0.000680503	Tyrosine protein kinase FRK	FRK_RAT Q62662 Tyrosine protein kinase FRK OS Rattus norvegicus GN Frk PE 1 SV 3
FSCN1_RAT	P85845	Fscn1			0.00101263		Fascin Fragments	FSCN1_RAT P85845 Fascin Fragments OS Rattus norvegicus GN Fscn1 PE 1 SV 1
FTCD_RAT	O88618	Ftcd				0.000806008	Formimidoyltransferase cyclodeaminase	FTCD_RAT O88618 Formimidoyltransferase cyclodeaminase OS Rattus norvegicus GN Ftcd PE 1 SV 4
FTHFD_RAT	P28037	Aldh1l1				0.000632173	10 formyltetrahydrofolate dehydrogenase	FTHFD_RAT P28037 10 formyltetrahydrofolate dehydrogenase OS Rattus norvegicus GN Aldh1l1 PE 1 SV 2
FUBP1_RAT	Q32PX7	Fubp1	0.000850444				Far upstream element binding protein 1	FUBP1_RAT Q32PX7 Far upstream element binding protein 1 OS Rattus norvegicus GN Fubp1 PE 1 SV 1
FUMH_RAT	P14408	Fh		0.00125164	0.000498192		Fumarate hydratase mitochondrial	FUMH_RAT P14408 Fumarate hydratase mitochondrial OS Rattus norvegicus GN Fh PE 1 SV 1
G3P_RAT	P04797	Gapdh	0.00979342	0.0151865	0.0344203	0.00258465	Glyceraldehyde 3 phosphate dehydrogenase	G3P_RAT P04797 Glyceraldehyde 3 phosphate dehydrogenase OS Rattus norvegicus GN Gapdh PE 1 SV 3
G6PD_RAT	P05370	G6pdx		0.000630655			Glucose 6 phosphate 1 dehydrogenase	G6PD_RAT P05370 Glucose 6 phosphate 1 dehydrogenase OS Rattus norvegicus GN G6pdx PE 1 SV 3
G6PI_RAT	Q6P6V0	Gpi		0.00155415	0.00321288		Glucose 6 phosphate isomerase	G6PI_RAT Q6P6V0 Glucose 6 phosphate isomerase OS Rattus norvegicus GN Gpi PE 1 SV 1
GABT_RAT	P50554	Abat		0.00168003	0.00245472		4 aminobutyrate aminotransferase mitochondrial	GABT_RAT P50554 4 aminobutyrate aminotransferase mitochondrial OS Rattus norvegicus GN Abat PE 1 SV 3
GBB1_RAT	P54311	Gnb1	0.00158599		0.00235625		Guanine nucleotide binding protein G I G S G T subunit beta 1	GBB1_RAT P54311 Guanine nucleotide binding protein G I G S G T subunit beta 1 OS Rattus norvegicus GN Gnb1 PE 1 S
GBB2_RAT	P54313	Gnb2	0.000347302		0.000828972	0.000150831	Guanine nucleotide binding protein G I G S G T subunit beta 2	GBB2_RAT P54313 Guanine nucleotide binding protein G I G S G T subunit beta 2 OS Rattus norvegicus GN Gnb2 PE 1 S
GBB3_RAT	P52287	Gnb3			0.000366124		Guanine nucleotide binding protein G I G S G T subunit beta 3	GBB3_RAT P52287 Guanine nucleotide binding protein G I G S G T subunit beta 3 OS Rattus norvegicus GN Gnb3 PE 1 S
GBB4_RAT	O35353	Gnb4			0.000185271		Guanine nucleotide binding protein subunit beta 4	GBB4_RAT O35353 Guanine nucleotide binding protein subunit beta 4 OS Rattus norvegicus GN Gnb4 PE 2 SV 4
GBLP_RAT	P63245	Gnb2l1	0.00190193	0.00271833		0.00428572	Guanine nucleotide binding protein subunit beta 2 like 1	GBLP_RAT P63245 Guanine nucleotide binding protein subunit beta 2 like 1 OS Rattus norvegicus GN Gnb2l1 PE 1 SV 3
GCKR_RAT	Q07071	Gckr				0.00025994	Glucokinase regulatory protein	GCKR_RAT Q07071 Glucokinase regulatory protein OS Rattus norvegicus GN Gckr PE 1 SV 3
GCSH_RAT	Q5I0P2	Gcsh	0.000311038				Glycine cleavage system H protein mitochondrial	GCSH_RAT Q5I0P2 Glycine cleavage system H protein mitochondrial OS Rattus norvegicus GN Gcsh PE 2 SV 1
GDIA_RAT	P50398	Gdi1	0.00356093	0.00418706	0.00467919	0.000238023	Rab GDP dissociation inhibitor alpha	GDIA_RAT P50398 Rab GDP dissociation inhibitor alpha OS Rattus norvegicus GN Gdi1 PE 1 SV 1
GDIB_RAT	P50399	Gdi2	0.00170549	0.00145433	0.000950981	0.000622013	Rab GDP dissociation inhibitor beta	GDIB_RAT P50399 Rab GDP dissociation inhibitor beta OS Rattus norvegicus GN Gdi2 PE 1 SV 2
GDIR1_RAT	Q5XI73	Arhgdia	0.0023023	0.00281949	0.00342925	0.000402003	Rho GDP dissociation inhibitor 1	GDIR1_RAT Q5XI73 Rho GDP dissociation inhibitor 1 OS Rattus norvegicus GN Arhgdia PE 1 SV 1
GFAP_RAT	P47819	Gfap				0.000323223	Glial fibrillary acidic protein	GFAP_RAT P47819 Glial fibrillary acidic protein OS Rattus norvegicus GN Gfap PE 1 SV 2
GGLO_RAT	P10867	Gulo				0.00263873	L gulonolactone oxidase	GGLO_RAT P10867 L gulonolactone oxidase OS Rattus norvegicus GN Gulo PE 1 SV 3
GLNA_RAT	P09606	Glul		0.000930094	0.00356306	0.000637023	Glutamine synthetase	GLNA_RAT P09606 Glutamine synthetase OS Rattus norvegicus GN Glul PE 1 SV 3
GLSK_RAT	P13264	Gls			0.000994398		Glutaminase kidney isoform mitochondrial	GLSK_RAT P13264 Glutaminase kidney isoform mitochondrial OS Rattus norvegicus GN Gls PE 1 SV 2
GMFB_RAT	Q63228	Gmfb			0.00142641		Glia maturation factor beta	GMFB_RAT Q63228 Glia maturation factor beta OS Rattus norvegicus GN Gmfb PE 1 SV 2
GNAI1_RAT	P10824	Gnai1	0.00190003	0	0.000423532		Guanine nucleotide binding protein G i alpha 1 subunit	GNAI1_RAT P10824 Guanine nucleotide binding protein G i alpha 1 subunit OS Rattus norvegicus GN Gnai1 PE 1 SV 3
GNAI2_RAT	P04897	Gnai2	0.00142575	0.0010519	0.000470998		Guanine nucleotide binding protein G i alpha 2 subunit	GNAI2_RAT P04897 Guanine nucleotide binding protein G i alpha 2 subunit OS Rattus norvegicus GN Gnai2 PE 1 SV 3
GNAI3_RAT	P08753	Gnai3		0	0.00023353		Guanine nucleotide binding protein G k subunit alpha	GNAI3_RAT P08753 Guanine nucleotide binding protein G k subunit alpha OS Rattus norvegicus GN Gnai3 PE 1 SV 3
GNAL_RAT	P38406	Gnal			0.000368947		Guanine nucleotide binding protein G olf subunit alpha	GNAL_RAT P38406 Guanine nucleotide binding protein G olf subunit alpha OS Rattus norvegicus GN Gnal PE 2 SV 2
GNAO_RAT	P59215	Gnao1	0.000648056	0.000231766	0.00419839		Guanine nucleotide binding protein G o subunit alpha	GNAO_RAT P59215 Guanine nucleotide binding protein G o subunit alpha OS Rattus norvegicus GN Gnao1 PE 1 SV 2
GNAS1_RAT	Q63803	Gnas PE	0.000464254	0	0.00026513		Guanine nucleotide binding protein G s subunit alpha isoforms XLas	GNAS1_RAT Q63803 Guanine nucleotide binding protein G s subunit alpha isoforms XLas OS Rattus norvegicus GN Gnas PE
GNAS2_RAT	P63095	Gnas PE	0.000727282	0	0.000163092		Guanine nucleotide binding protein G s subunit alpha isoforms short	GNAS2_RAT P63095 Guanine nucleotide binding protein G s subunit alpha isoforms short OS Rattus norvegicus GN Gnas PE
GNAT3_RAT	P29348	Gnat3	0.00031993	0.00322125	0.000251429		Guanine nucleotide binding protein G t subunit alpha 3	GNAT3_RAT P29348 Guanine nucleotide binding protein G t subunit alpha 3 OS Rattus norvegicus GN Gnat3 PE 1 SV 3
GNMT_RAT	P13255	Gnmt				0.00045767	Glycine N methyltransferase	GNMT_RAT P13255 Glycine N methyltransferase OS Rattus norvegicus GN Gnmt PE 1 SV 2
GORS2_RAT	Q9R064	Gorasp2		0.000789202			Golgi reassembly stacking protein 2	GORS2_RAT Q9R064 Golgi reassembly stacking protein 2 OS Rattus norvegicus GN Gorasp2 PE 1 SV 3
GOSR2_RAT	O35165	Gosr2		0.00527174			Golgi SNAP receptor complex member 2	GOSR2_RAT O35165 Golgi SNAP receptor complex member 2 OS Rattus norvegicus GN Gosr2 PE 1 SV 2
GPDM_RAT	P35571	Gpd2		0.00149017			Glycerol 3 phosphate dehydrogenase mitochondrial	GPDM_RAT P35571 Glycerol 3 phosphate dehydrogenase mitochondrial OS Rattus norvegicus GN Gpd2 PE 1 SV 1
GPSM1_RAT	Q9R080	Gpsm1		0.00146015			G protein signaling modulator 1	GPSM1_RAT Q9R080 G protein signaling modulator 1 OS Rattus norvegicus GN Gpsm1 PE 1 SV 1
GPSN2_RAT	Q64232	Gpsn2				0.00056708	Synaptic glycoprotein SC2	GPSN2_RAT Q64232 Synaptic glycoprotein SC2 OS Rattus norvegicus GN Gpsn2 PE 2 SV 1
GPX1_RAT	P04041	Gpx1				0.00072932	Glutathione peroxidase 1	GPX1_RAT P04041 Glutathione peroxidase 1 OS Rattus norvegicus GN Gpx1 PE 1 SV 4
GRN_RAT	P23785	Grn		0.00106658			Granulins	GRN_RAT P23785 Granulins OS Rattus norvegicus GN Grn PE 1 SV 3
GRP75_RAT	P48721	Hspa9	0.0013769	0.00125574	0.000818107	0.000414255	Stress 70 protein mitochondrial	GRP75_RAT P48721 Stress 70 protein mitochondrial OS Rattus norvegicus GN Hspa9 PE 1 SV 3
GRP78_RAT	P06761	Hspa5	0.00655507	0.0227237	0.00108563	0.00913096	78 kDa glucose regulated protein	GRP78_RAT P06761 78 kDa glucose regulated protein OS Rattus norvegicus GN Hspa5 PE 1 SV 1
GSLG1_RAT	Q62638	Glg1	0.00190421				Golgi apparatus protein 1	GSLG1_RAT Q62638 Golgi apparatus protein 1 OS Rattus norvegicus GN Glg1 PE 1 SV 1
GSTA1_RAT	P00502	Gsta1				0.00222666	Glutathione S transferase alpha 1	GSTA1_RAT P00502 Glutathione S transferase alpha 1 OS Rattus norvegicus GN Gsta1 PE 1 SV 3
GSTA2_RAT	P04903	Gsta2				0.00162425	Glutathione S transferase alpha 2	GSTA2_RAT P04903 Glutathione S transferase alpha 2 OS Rattus norvegicus GN Gsta2 PE 2 SV 2
GSTA3_RAT	P04904	Gsta3				0.000257854	Glutathione S transferase alpha 3	GSTA3_RAT P04904 Glutathione S transferase alpha 3 OS Rattus norvegicus GN Gsta3 PE 1 SV 3
GSTA5_RAT	P46418	Gsta5				0.000103401	Glutathione S transferase alpha 5	GSTA5_RAT P46418 Glutathione S transferase alpha 5 OS Rattus norvegicus GN Gsta5 PE 1 SV 2
GSTA6_RAT	Q6AXY0	Gsta6				0.000276856	Glutathione S transferase A6	GSTA6_RAT Q6AXY0 Glutathione S transferase A6 OS Rattus norvegicus GN Gsta6 PE 1 SV 1
GSTM1_RAT	P04905	Gstm1			0.000927356	0.00526975	Glutathione S transferase Mu 1	GSTM1_RAT P04905 Glutathione S transferase Mu 1 OS Rattus norvegicus GN Gstm1 PE 1 SV 2
GSTM2_RAT	P08010	Gstm2		0	0.000440737	0.00205202	Glutathione S transferase Mu 2	GSTM2_RAT P08010 Glutathione S transferase Mu 2 OS Rattus norvegicus GN Gstm2 PE 1 SV 2
GSTM4_RAT	P08009	Gstm3		0.00045018	0.00088014	0.000362174	Glutathione S transferase Yb 3	GSTM4_RAT P08009 Glutathione S transferase Yb 3 OS Rattus norvegicus GN Gstm3 PE 1 SV 2
GSTM5_RAT	Q9Z1B2	Gstm5				0.000615374	Glutathione S transferase Mu 5	GSTM5_RAT Q9Z1B2 Glutathione S transferase Mu 5 OS Rattus norvegicus GN Gstm5 PE 1 SV 3
GSTP1_RAT	P04906	Gstp1			0.00157227		Glutathione S transferase P	GSTP1_RAT P04906 Glutathione S transferase P OS Rattus norvegicus GN Gstp1 PE 1 SV 2
GTR2_RAT	P12336	Slc2a2 PE		0.000910907			Solute carrier family 2 facilitated glucose transporter member 2	GTR2_RAT P12336 Solute carrier family 2 facilitated glucose transporter member 2 OS Rattus norvegicus GN Slc2a2 PE
GUAD_RAT	Q9WTT6	Gda			0.00154076		Guanine deaminase	GUAD_RAT Q9WTT6 Guanine deaminase OS Rattus norvegicus GN Gda PE 1 SV 1
H12_RAT	P15865	Hist1h1c		0.00296573			Histone H1 2	H12_RAT P15865 Histone H1 2 OS Rattus norvegicus GN Hist1h1c PE 1 SV 3
H17B6_RAT	O54753	Hsd17b6				0.00192308	Hydroxysteroid 17 beta dehydrogenase 6	H17B6_RAT O54753 Hydroxysteroid 17 beta dehydrogenase 6 OS Rattus norvegicus GN Hsd17b6 PE 1 SV 2
H1T_RAT	P06349	Hist1h1t		0			Histone H1t	H1T_RAT P06349 Histone H1t OS Rattus norvegicus GN Hist1h1t PE 1 SV 2
H2A1_RAT	P02262	PE 1	0.0126564	0		0.000981343	Histone H2A type 1	H2A1_RAT P02262 Histone H2A type 1 OS Rattus norvegicus PE 1 SV 2
H2A1C_RAT	P0C169	PE 1	0	0		0	Histone H2A type 1 C	H2A1C_RAT P0C169 Histone H2A type 1 C OS Rattus norvegicus PE 1 SV 2
H2A1E_RAT	P0C170	PE 1	0	0		0	Histone H2A type 1 E	H2A1E_RAT P0C170 Histone H2A type 1 E OS Rattus norvegicus PE 1 SV 2
H2A1F_RAT	Q64598	PE 3	0.0196219	0.00101744		0	Histone H2A type 1 F	H2A1F_RAT Q64598 Histone H2A type 1 F OS Rattus norvegicus PE 3 SV 3
H2A3_RAT	Q4FZT6	PE 2	0	0		0	Histone H2A type 3	H2A3_RAT Q4FZT6 Histone H2A type 3 OS Rattus norvegicus PE 2 SV 3
H2A4_RAT	Q00728	PE 2	0.00333612	0		0	Histone H2A type 4	H2A4_RAT Q00728 Histone H2A type 4 OS Rattus norvegicus PE 2 SV 2
H2AJ_RAT	A9UMV8	H2afj	0.0284404	0.00598433		0.00129775	Histone H2A J	H2AJ_RAT A9UMV8 Histone H2A J OS Rattus norvegicus GN H2afj PE 2 SV 1
H2AY_RAT	Q02874	H2afy	0.00147717				Core histone macro H2A 1	H2AY_RAT Q02874 Core histone macro H2A 1 OS Rattus norvegicus GN H2afy PE 1 SV 4
H2AZ_RAT	P0C0S7	H2afz	0.0302297	0.0104457			Histone H2A Z	H2AZ_RAT P0C0S7 Histone H2A Z OS Rattus norvegicus GN H2afz PE 2 SV 2
H2B1_RAT	Q00715	PE 1	0.0355241	0.0260871		0.000644353	Histone H2B type 1	H2B1_RAT Q00715 Histone H2B type 1 OS Rattus norvegicus PE 1 SV 2
H2B1A_RAT	Q00729	Hist1h2ba	0.00362769	0		0.000291285	Histone H2B type 1 A	H2B1A_RAT Q00729 Histone H2B type 1 A OS Rattus norvegicus GN Hist1h2ba PE 1 SV 2
H31_RAT	Q6LED0	PE 1	0.0273977	0			Histone H3 1	H31_RAT Q6LED0 Histone H3 1 OS Rattus norvegicus PE 1 SV 3
H33_RAT	P84245	H3f3b	0.0126391	0.0148771			Histone H3 3	H33_RAT P84245 Histone H3 3 OS Rattus norvegicus GN H3f3b PE 1 SV 2
H4_RAT	P62804	Hist1h4b	0.0251971	0.0152842		0.000816416	Histone H4	H4_RAT P62804 Histone H4 OS Rattus norvegicus GN Hist1h4b PE 1 SV 2
HA12_RAT	P16391	PE 1				0.000806459	RT1 class I histocompatibility antigen AA alpha chain	HA12_RAT P16391 RT1 class I histocompatibility antigen AA alpha chain OS Rattus norvegicus PE 1 SV 2
HBA_RAT	P01946	Hba1	0.0033657	0.00236383	0.02181	0.0104055	Hemoglobin subunit alpha 1 2	HBA_RAT P01946 Hemoglobin subunit alpha 1 2 OS Rattus norvegicus GN Hba1 PE 1 SV 3
HBB1_RAT	P02091	Hbb	0.00317344	0.00150489	0.0311906	0.0105648	Hemoglobin subunit beta 1	HBB1_RAT P02091 Hemoglobin subunit beta 1 OS Rattus norvegicus GN Hbb PE 1 SV 3
HBB2_RAT	P11517	PE 1	0.000707196	0.000747552	0.00495116	0.00158767	Hemoglobin subunit beta 2	HBB2_RAT P11517 Hemoglobin subunit beta 2 OS Rattus norvegicus PE 1 SV 2
HCD2_RAT	O70351	Hsd17b10				0.000243191	3 hydroxyacyl CoA dehydrogenase type 2	HCD2_RAT O70351 3 hydroxyacyl CoA dehydrogenase type 2 OS Rattus norvegicus GN Hsd17b10 PE 1 SV 3
HCDH_RAT	Q9WVK7	Hadh	0.00162394	0.0115124			Hydroxyacyl coenzyme A dehydrogenase mitochondrial	HCDH_RAT Q9WVK7 Hydroxyacyl coenzyme A dehydrogenase mitochondrial OS Rattus norvegicus GN Hadh PE 2 SV 1
HEMO_RAT	P20059	Hpx				0.000805805	Hemopexin	HEMO_RAT P20059 Hemopexin OS Rattus norvegicus GN Hpx PE 1 SV 3
HINT1_RAT	P62959	Hint1	0.00666749	0.00240346	0.00253607		Histidine triad nucleotide binding protein 1	HINT1_RAT P62959 Histidine triad nucleotide binding protein 1 OS Rattus norvegicus GN Hint1 PE 1 SV 5
HMCS2_RAT	P22791	Hmgcs2				0.000769078	Hydroxymethylglutaryl CoA synthase mitochondrial	HMCS2_RAT P22791 Hydroxymethylglutaryl CoA synthase mitochondrial OS Rattus norvegicus GN Hmgcs2 PE 2 SV 1
HNRH1_RAT	Q8VHV7	Hnrnph1	0.00294036	0.000508046		0.000304774	Heterogeneous nuclear ribonucleoprotein H	HNRH1_RAT Q8VHV7 Heterogeneous nuclear ribonucleoprotein H OS Rattus norvegicus GN Hnrnph1 PE 1 SV 2
HNRH2_RAT	Q6AY09	Hnrnph2	0.000870255	0.000545823			Heterogeneous nuclear ribonucleoprotein H2	HNRH2_RAT Q6AY09 Heterogeneous nuclear ribonucleoprotein H2 OS Rattus norvegicus GN Hnrnph2 PE 1 SV 1
HNRPC_RAT	P17132	Hnrnpc	0	0			Heterogeneous nuclear ribonucleoprotein C Fragment	HNRPC_RAT P17132 Heterogeneous nuclear ribonucleoprotein C Fragment OS Rattus norvegicus GN Hnrnpc PE 2 SV 1
HNRPD_RAT	Q9JJ54	Hnrnpd	0.0027291	0.00250414			Heterogeneous nuclear ribonucleoprotein D0	HNRPD_RAT Q9JJ54 Heterogeneous nuclear ribonucleoprotein D0 OS Rattus norvegicus GN Hnrnpd PE 2 SV 1
HNRPF_RAT	Q794E4	Hnrnpf	0.00214443	0.00145568		7.38752e-05	Heterogeneous nuclear ribonucleoprotein F	HNRPF_RAT Q794E4 Heterogeneous nuclear ribonucleoprotein F OS Rattus norvegicus GN Hnrnpf PE 1 SV 3
HNRPK_RAT	P61980	Hnrnpk	0.00474158	0.00332197		0.000519057	Heterogeneous nuclear ribonucleoprotein K	HNRPK_RAT P61980 Heterogeneous nuclear ribonucleoprotein K OS Rattus norvegicus GN Hnrnpk PE 1 SV 1
HPCA_RAT	P84076	Hpca			0.000879605		Neuron specific calcium binding protein hippocalcin	HPCA_RAT P84076 Neuron specific calcium binding protein hippocalcin OS Rattus norvegicus GN Hpca PE 1 SV 2
HPPD_RAT	P32755	Hpd				0.00102694	4 hydroxyphenylpyruvate dioxygenase	HPPD_RAT P32755 4 hydroxyphenylpyruvate dioxygenase OS Rattus norvegicus GN Hpd PE 1 SV 3
HPT_RAT	P06866	Hp				0.000603378	Haptoglobin	HPT_RAT P06866 Haptoglobin OS Rattus norvegicus GN Hp PE 1 SV 3
HS105_RAT	Q66HA8	Hsph1	0.000761551	0.000747886	0.000365749		Heat shock protein 105 kDa	HS105_RAT Q66HA8 Heat shock protein 105 kDa OS Rattus norvegicus GN Hsph1 PE 1 SV 1
HS71L_RAT	P55063	Hspa1l	0.00090071	0.000273004	0.00039378	8.34713e-05	Heat shock 70 kDa protein 1L	HS71L_RAT P55063 Heat shock 70 kDa protein 1L OS Rattus norvegicus GN Hspa1l PE 2 SV 2
HS90A_RAT	P82995	Hsp90aa1	0.00237432	0.00227242	0.00358216	0.000151489	Heat shock protein HSP 90 alpha	HS90A_RAT P82995 Heat shock protein HSP 90 alpha OS Rattus norvegicus GN Hsp90aa1 PE 1 SV 3
HS90B_RAT	P34058	Hsp90ab1	0.00703273	0.00492262	0.00315304	0.00036518	Heat shock protein HSP 90 beta	HS90B_RAT P34058 Heat shock protein HSP 90 beta OS Rattus norvegicus GN Hsp90ab1 PE 1 SV 4
HSP71_RAT	Q07439	Hspa1a	0.000769344	0.000859888	0.000378511	0.000198964	Heat shock 70 kDa protein 1A 1B	HSP71_RAT Q07439 Heat shock 70 kDa protein 1A 1B OS Rattus norvegicus GN Hspa1a PE 2 SV 2
HSP72_RAT	P14659	Hspa2	0.00128185	0.000748266	0.000903117	0.000674948	Heat shock related 70 kDa protein 2	HSP72_RAT P14659 Heat shock related 70 kDa protein 2 OS Rattus norvegicus GN Hspa2 PE 2 SV 2
HSP74_RAT	O88600	Hspa4	0.0011114	0.0016851	0.000718931		Heat shock 70 kDa protein 4	HSP74_RAT O88600 Heat shock 70 kDa protein 4 OS Rattus norvegicus GN Hspa4 PE 1 SV 1
HSP7C_RAT	P63018	Hspa8	0.00761211	0.00762905	0.00638805	0.00249334	Heat shock cognate 71 kDa protein	HSP7C_RAT P63018 Heat shock cognate 71 kDa protein OS Rattus norvegicus GN Hspa8 PE 1 SV 1
HXK1_RAT	P05708	Hk1			0.000886011		Hexokinase 1	HXK1_RAT P05708 Hexokinase 1 OS Rattus norvegicus GN Hk1 PE 1 SV 4
HYEP_RAT	P07687	Ephx1				0.0168779	Epoxide hydrolase 1	HYEP_RAT P07687 Epoxide hydrolase 1 OS Rattus norvegicus GN Ephx1 PE 1 SV 1
HYOU1_RAT	Q63617	Hyou1	0.00250913	0.00835997		0.000980041	Hypoxia up regulated protein 1	HYOU1_RAT Q63617 Hypoxia up regulated protein 1 OS Rattus norvegicus GN Hyou1 PE 1 SV 1
IAH1_RAT	Q711G3	Iah1	0.00151816	0.0018566			Isoamyl acetate hydrolyzing esterase 1 homolog	IAH1_RAT Q711G3 Isoamyl acetate hydrolyzing esterase 1 homolog OS Rattus norvegicus GN Iah1 PE 2 SV 2
IAPP_RAT	P12969	Iapp	0.00252295	0.00808997			Islet amyloid polypeptide	IAPP_RAT P12969 Islet amyloid polypeptide OS Rattus norvegicus GN Iapp PE 1 SV 1
IBP4_RAT	P21744	Igfbp4	0.00210053				Insulin like growth factor binding protein 4	IBP4_RAT P21744 Insulin like growth factor binding protein 4 OS Rattus norvegicus GN Igfbp4 PE 1 SV 2
IDH3A_RAT	Q99NA5	Idh3a		0.000668239	0.00351117		Isocitrate dehydrogenase NAD subunit alpha mitochondrial	IDH3A_RAT Q99NA5 Isocitrate dehydrogenase NAD subunit alpha mitochondrial OS Rattus norvegicus GN Idh3a PE 1 SV 1
IDH3B_RAT	Q68FX0	Idh3B			0.00101553		Isocitrate dehydrogenase NAD subunit beta mitochondrial	IDH3B_RAT Q68FX0 Isocitrate dehydrogenase NAD subunit beta mitochondrial OS Rattus norvegicus GN Idh3B PE 2 SV 1
IDH3G_RAT	P41565	Idh3g			0.00110295		Isocitrate dehydrogenase NAD subunit gamma mitochondrial	IDH3G_RAT P41565 Isocitrate dehydrogenase NAD subunit gamma mitochondrial OS Rattus norvegicus GN Idh3g PE 2 SV 2
IDHC_RAT	P41562	Idh1		0.000699653		0.000600993	Isocitrate dehydrogenase NADP cytoplasmic	IDHC_RAT P41562 Isocitrate dehydrogenase NADP cytoplasmic OS Rattus norvegicus GN Idh1 PE 1 SV 1
IDHP_RAT	P56574	Idh2	0.00107386	0.00193912			Isocitrate dehydrogenase NADP mitochondrial	IDHP_RAT P56574 Isocitrate dehydrogenase NADP mitochondrial OS Rattus norvegicus GN Idh2 PE 1 SV 2
IF2G_RAT	P81795	Eif2s3		0.000705203		0.00049974	Eukaryotic translation initiation factor 2 subunit 3	IF2G_RAT P81795 Eukaryotic translation initiation factor 2 subunit 3 OS Rattus norvegicus GN Eif2s3 PE 1 SV 2
IF4A2_RAT	Q5RKI1	Eif4a2	0.0022721	0.00223911	0.00043735		Eukaryotic initiation factor 4A II	IF4A2_RAT Q5RKI1 Eukaryotic initiation factor 4A II OS Rattus norvegicus GN Eif4a2 PE 1 SV 1
IF4H_RAT	Q5XI72	Eif4h			0.000920927		Eukaryotic translation initiation factor 4H	IF4H_RAT Q5XI72 Eukaryotic translation initiation factor 4H OS Rattus norvegicus GN Eif4h PE 1 SV 1
IF5A1_RAT	Q3T1J1	Eif5a			0.000444344		Eukaryotic translation initiation factor 5A 1	IF5A1_RAT Q3T1J1 Eukaryotic translation initiation factor 5A 1 OS Rattus norvegicus GN Eif5a PE 1 SV 3
IFNG_RAT	P01581	Ifng	0.00729493				Interferon gamma	IFNG_RAT P01581 Interferon gamma OS Rattus norvegicus GN Ifng PE 2 SV 1
IMB1_RAT	P52296	Kpnb1	0.000915098	0.00112615			Importin subunit beta 1	IMB1_RAT P52296 Importin subunit beta 1 OS Rattus norvegicus GN Kpnb1 PE 1 SV 1
IQUB_RAT	Q45GW3	Iqub		0.00246038			IQ and ubiquitin like domain containing protein	IQUB_RAT Q45GW3 IQ and ubiquitin like domain containing protein OS Rattus norvegicus GN Iqub PE 2 SV 2
ISOC1_RAT	Q6I7R3	Isoc1	0.000713551				Isochorismatase domain containing protein 1	ISOC1_RAT Q6I7R3 Isochorismatase domain containing protein 1 OS Rattus norvegicus GN Isoc1 PE 2 SV 1
IYD1_RAT	Q5BK17	Iyd				0.000502993	Iodotyrosine dehalogenase 1	IYD1_RAT Q5BK17 Iodotyrosine dehalogenase 1 OS Rattus norvegicus GN Iyd PE 2 SV 1
K1310_RAT	Q3KR73	PE 2		0.00307074			Uncharacterized protein KIAA1310 homolog	K1310_RAT Q3KR73 Uncharacterized protein KIAA1310 homolog OS Rattus norvegicus PE 2 SV 1
K1C10_RAT	Q6IFW6	Krt10				0.0154613	Keratin type I cytoskeletal 10	K1C10_RAT Q6IFW6 Keratin type I cytoskeletal 10 OS Rattus norvegicus GN Krt10 PE 2 SV 1
K1C13_RAT	Q6IFV4	Krt13				0.000210285	Keratin type I cytoskeletal 13	K1C13_RAT Q6IFV4 Keratin type I cytoskeletal 13 OS Rattus norvegicus GN Krt13 PE 2 SV 1
K1C14_RAT	Q6IFV1	Krt14				0.000423598	Keratin type I cytoskeletal 14	K1C14_RAT Q6IFV1 Keratin type I cytoskeletal 14 OS Rattus norvegicus GN Krt14 PE 2 SV 1
K1C15_RAT	Q6IFV3	Krt15				0.000244161	Keratin type I cytoskeletal 15	K1C15_RAT Q6IFV3 Keratin type I cytoskeletal 15 OS Rattus norvegicus GN Krt15 PE 1 SV 1
K1C17_RAT	Q6IFU8	Krt17				0.000490501	Keratin type I cytoskeletal 17	K1C17_RAT Q6IFU8 Keratin type I cytoskeletal 17 OS Rattus norvegicus GN Krt17 PE 2 SV 1
K1C18_RAT	Q5BJY9	Krt18	0.00263376	0.00212911		0.000922158	Keratin type I cytoskeletal 18	K1C18_RAT Q5BJY9 Keratin type I cytoskeletal 18 OS Rattus norvegicus GN Krt18 PE 1 SV 3
K1C19_RAT	Q63279	Krt19	0	0.000350284		0.000198279	Keratin type I cytoskeletal 19	K1C19_RAT Q63279 Keratin type I cytoskeletal 19 OS Rattus norvegicus GN Krt19 PE 1 SV 2
K1C24_RAT	Q6IFX1	Krt24				0.000525589	Keratin type I cytoskeletal 24	K1C24_RAT Q6IFX1 Keratin type I cytoskeletal 24 OS Rattus norvegicus GN Krt24 PE 2 SV 1
K1C25_RAT	Q6IFX0	Krt25				0.000350685	Keratin type I cytoskeletal 25	K1C25_RAT Q6IFX0 Keratin type I cytoskeletal 25 OS Rattus norvegicus GN Krt25 PE 2 SV 1
K1C27_RAT	Q6IFW8	Krt27				0.000259719	Keratin type I cytoskeletal 27	K1C27_RAT Q6IFW8 Keratin type I cytoskeletal 27 OS Rattus norvegicus GN Krt27 PE 2 SV 1
K1C40_RAT	Q6IFW2	Krt40				0.000254187	Keratin type I cytoskeletal 40	K1C40_RAT Q6IFW2 Keratin type I cytoskeletal 40 OS Rattus norvegicus GN Krt40 PE 2 SV 1
K1C42_RAT	Q6IFU7	Krt42				0.000909546	Keratin type I cytoskeletal 42	K1C42_RAT Q6IFU7 Keratin type I cytoskeletal 42 OS Rattus norvegicus GN Krt42 PE 2 SV 1
K22E_RAT	Q6IG02	Krt2				0.00198487	Keratin type II cytoskeletal 2 epidermal	K22E_RAT Q6IG02 Keratin type II cytoskeletal 2 epidermal OS Rattus norvegicus GN Krt2 PE 2 SV 1
K2C1_RAT	Q6IMF3	Krt1	0.00268756		0.00195302	0.0189648	Keratin type II cytoskeletal 1	K2C1_RAT Q6IMF3 Keratin type II cytoskeletal 1 OS Rattus norvegicus GN Krt1 PE 2 SV 1
K2C1B_RAT	Q6IG01	Krt77	0.000431879		0.00046433	0.000980334	Keratin type II cytoskeletal 1b	K2C1B_RAT Q6IG01 Keratin type II cytoskeletal 1b OS Rattus norvegicus GN Krt77 PE 2 SV 1
K2C4_RAT	Q6IG00	Krt4				0.000367784	Keratin type II cytoskeletal 4	K2C4_RAT Q6IG00 Keratin type II cytoskeletal 4 OS Rattus norvegicus GN Krt4 PE 2 SV 1
K2C5_RAT	Q6P6Q2	Krt5	0.000566977	0.000646783	0.000421169	0.00484844	Keratin type II cytoskeletal 5	K2C5_RAT Q6P6Q2 Keratin type II cytoskeletal 5 OS Rattus norvegicus GN Krt5 PE 1 SV 1
K2C6A_RAT	Q4FZU2	Krt6a	0.00162202		0.00108167	0.0158936	Keratin type II cytoskeletal 6A	K2C6A_RAT Q4FZU2 Keratin type II cytoskeletal 6A OS Rattus norvegicus GN Krt6a PE 1 SV 1
K2C7_RAT	Q6IG12	Krt7	0.00085279			0.000349477	Keratin type II cytoskeletal 7	K2C7_RAT Q6IG12 Keratin type II cytoskeletal 7 OS Rattus norvegicus GN Krt7 PE 2 SV 1
K2C72_RAT	Q6IG04	Krt72				0.000104307	Keratin type II cytoskeletal 72	K2C72_RAT Q6IG04 Keratin type II cytoskeletal 72 OS Rattus norvegicus GN Krt72 PE 2 SV 2
K2C73_RAT	Q6IG03	Krt73	0.00217497		0.000478598	0.00257761	Keratin type II cytoskeletal 73	K2C73_RAT Q6IG03 Keratin type II cytoskeletal 73 OS Rattus norvegicus GN Krt73 PE 1 SV 1
K2C75_RAT	Q6IG05	Krt75	0.000333177	0.000357072	0.000597345	0.000897969	Keratin type II cytoskeletal 75	K2C75_RAT Q6IG05 Keratin type II cytoskeletal 75 OS Rattus norvegicus GN Krt75 PE 2 SV 2
K2C8_RAT	Q10758	Krt8	0.00216332	0.00143029		0.00181342	Keratin type II cytoskeletal 8	K2C8_RAT Q10758 Keratin type II cytoskeletal 8 OS Rattus norvegicus GN Krt8 PE 1 SV 3
K6PF_RAT	P47858	Pfkm			0.00123048		6 phosphofructokinase muscle type	K6PF_RAT P47858 6 phosphofructokinase muscle type OS Rattus norvegicus GN Pfkm PE 2 SV 3
K6PL_RAT	P30835	Pfkl			0.000302567		6 phosphofructokinase liver type	K6PL_RAT P30835 6 phosphofructokinase liver type OS Rattus norvegicus GN Pfkl PE 2 SV 3
K6PP_RAT	P47860	Pfkp			0.000981724		6 phosphofructokinase type C	K6PP_RAT P47860 6 phosphofructokinase type C OS Rattus norvegicus GN Pfkp PE 2 SV 2
KAD1_RAT	P39069	Ak1		0.000209747	0.000741923		Adenylate kinase isoenzyme 1	KAD1_RAT P39069 Adenylate kinase isoenzyme 1 OS Rattus norvegicus GN Ak1 PE 1 SV 3
KAD2_RAT	P29410	Ak2				0.00023774	Adenylate kinase 2 mitochondrial	KAD2_RAT P29410 Adenylate kinase 2 mitochondrial OS Rattus norvegicus GN Ak2 PE 2 SV 2
KAP0_RAT	P09456	Prkar1a	0.00106527				cAMP dependent protein kinase type I alpha regulatory subunit	KAP0_RAT P09456 cAMP dependent protein kinase type I alpha regulatory subunit OS Rattus norvegicus GN Prkar1a PE 2 S
KAP3_RAT	P12369	Prkar2b			0.000951781		cAMP dependent protein kinase type II beta regulatory subunit	KAP3_RAT P12369 cAMP dependent protein kinase type II beta regulatory subunit OS Rattus norvegicus GN Prkar2b PE 1 S
KAPCB_RAT	P68182	Prkacb		0.000924922	0.00043186		cAMP dependent protein kinase catalytic subunit beta	KAPCB_RAT P68182 cAMP dependent protein kinase catalytic subunit beta OS Rattus norvegicus GN Prkacb PE 1 SV 2
KAT3_RAT	Q58FK9	Ccbl2		0.00350314			Kynurenine oxoglutarate transaminase 3	KAT3_RAT Q58FK9 Kynurenine oxoglutarate transaminase 3 OS Rattus norvegicus GN Ccbl2 PE 2 SV 1
KCC2A_RAT	P11275	Camk2a		0			Calcium calmodulin dependent protein kinase type II alpha chain	KCC2A_RAT P11275 Calcium calmodulin dependent protein kinase type II alpha chain OS Rattus norvegicus GN Camk2a PE 1
KCC2B_RAT	P08413	Camk2b	0.000950203	0.00146226			Calcium calmodulin dependent protein kinase type II beta chain	KCC2B_RAT P08413 Calcium calmodulin dependent protein kinase type II beta chain OS Rattus norvegicus GN Camk2b PE 1 S
KCC2D_RAT	P15791	Camk2d		0			Calcium calmodulin dependent protein kinase type II delta chain	KCC2D_RAT P15791 Calcium calmodulin dependent protein kinase type II delta chain OS Rattus norvegicus GN Camk2d PE 2
KCC2G_RAT	P11730	Camk2g		0			Calcium calmodulin dependent protein kinase type II gamma chain	KCC2G_RAT P11730 Calcium calmodulin dependent protein kinase type II gamma chain OS Rattus norvegicus GN Camk2g PE 2
KCIP1_RAT	Q8R426	Kcnip1			0.000358693		Kv channel interacting protein 1	KCIP1_RAT Q8R426 Kv channel interacting protein 1 OS Rattus norvegicus GN Kcnip1 PE 1 SV 2
KCRB_RAT	P07335	Ckb			0.0187651		Creatine kinase B type	KCRB_RAT P07335 Creatine kinase B type OS Rattus norvegicus GN Ckb PE 1 SV 2
KCRM_RAT	P00564	Ckm			0.00110253		Creatine kinase M type	KCRM_RAT P00564 Creatine kinase M type OS Rattus norvegicus GN Ckm PE 1 SV 2
KCRS_RAT	P09605	Ckmt2			0.00029198		Creatine kinase sarcomeric mitochondrial	KCRS_RAT P09605 Creatine kinase sarcomeric mitochondrial OS Rattus norvegicus GN Ckmt2 PE 1 SV 2
KCRU_RAT	P25809	Ckmt1			0.00177821		Creatine kinase ubiquitous mitochondrial	KCRU_RAT P25809 Creatine kinase ubiquitous mitochondrial OS Rattus norvegicus GN Ckmt1 PE 1 SV 1
KCY_RAT	Q4KM73	Cmpk1		0.00125431	0.000595072		UMP CMP kinase	KCY_RAT Q4KM73 UMP CMP kinase OS Rattus norvegicus GN Cmpk1 PE 1 SV 2
KHK_RAT	Q02974	Khk				0.000587225	Ketohexokinase	KHK_RAT Q02974 Ketohexokinase OS Rattus norvegicus GN Khk PE 1 SV 1
KMO_RAT	O88867	Kmo				0.000316337	Kynurenine 3 monooxygenase	KMO_RAT O88867 Kynurenine 3 monooxygenase OS Rattus norvegicus GN Kmo PE 1 SV 1
KNT2_RAT	P08932	PE 1				0.000438415	T kininogen 2	KNT2_RAT P08932 T kininogen 2 OS Rattus norvegicus PE 1 SV 2
KPCA_RAT	P05696	Prkca			0.000305566		Protein kinase C alpha type	KPCA_RAT P05696 Protein kinase C alpha type OS Rattus norvegicus GN Prkca PE 1 SV 3
KPCB_RAT	P68403	Prkcb			0.000814603		Protein kinase C beta type	KPCB_RAT P68403 Protein kinase C beta type OS Rattus norvegicus GN Prkcb PE 1 SV 3
KPCG_RAT	P63319	Prkcg			0.000440501		Protein kinase C gamma type	KPCG_RAT P63319 Protein kinase C gamma type OS Rattus norvegicus GN Prkcg PE 1 SV 1
KPYM_RAT	P11980	Pkm2	0.00536145	0.0194436	0.00951611		Pyruvate kinase isozymes M1 M2	KPYM_RAT P11980 Pyruvate kinase isozymes M1 M2 OS Rattus norvegicus GN Pkm2 PE 1 SV 3
KPYR_RAT	P12928	Pklr	0.0010737	0.00107354	0.000217063		Pyruvate kinase isozymes R L	KPYR_RAT P12928 Pyruvate kinase isozymes R L OS Rattus norvegicus GN Pklr PE 2 SV 2
LDHA_RAT	P04642	Ldha			0.00307797	0.0017449	L lactate dehydrogenase A chain	LDHA_RAT P04642 L lactate dehydrogenase A chain OS Rattus norvegicus GN Ldha PE 1 SV 1
LDHB_RAT	P42123	Ldhb			0.00550911		L lactate dehydrogenase B chain	LDHB_RAT P42123 L lactate dehydrogenase B chain OS Rattus norvegicus GN Ldhb PE 1 SV 2
LETM1_RAT	Q5XIN6	Letm1			0.000388833		LETM1 and EF hand domain containing protein 1 mitochondrial	LETM1_RAT Q5XIN6 LETM1 and EF hand domain containing protein 1 mitochondrial OS Rattus norvegicus GN Letm1 PE 1 SV 1
LHX9_RAT	Q80W90	Lhx9			0.000443645		LIM homeobox protein Lhx9	LHX9_RAT Q80W90 LIM homeobox protein Lhx9 OS Rattus norvegicus GN Lhx9 PE 2 SV 1
LIPP_RAT	P27657	Pnlip		0.000579088			Pancreatic triacylglycerol lipase	LIPP_RAT P27657 Pancreatic triacylglycerol lipase OS Rattus norvegicus GN Pnlip PE 1 SV 1
LIS1_RAT	P63004	Pafah1b1		0.000706329	0.00048486		Platelet activating factor acetylhydrolase IB subunit alpha	LIS1_RAT P63004 Platelet activating factor acetylhydrolase IB subunit alpha OS Rattus norvegicus GN Pafah1b1 PE 1 SV
LMAN1_RAT	Q62902	Lman1		0.00353899		0.0022681	Protein ERGIC 53	LMAN1_RAT Q62902 Protein ERGIC 53 OS Rattus norvegicus GN Lman1 PE 1 SV 1
LMNA_RAT	P48679	Lmna	0.00151206	0.00119993			Lamin A	LMNA_RAT P48679 Lamin A OS Rattus norvegicus GN Lmna PE 1 SV 1
LMNB1_RAT	P70615	Lmnb1	0.000943591				Lamin B1	LMNB1_RAT P70615 Lamin B1 OS Rattus norvegicus GN Lmnb1 PE 1 SV 3
LPPR3_RAT	Q7TMB0	Lppr3	0.0370242				Lipid phosphate phosphatase related protein type 3	LPPR3_RAT Q7TMB0 Lipid phosphate phosphatase related protein type 3 OS Rattus norvegicus GN Lppr3 PE 2 SV 1
LRC59_RAT	Q5RJR8	Lrrc59				0.000428751	Leucine rich repeat containing protein 59	LRC59_RAT Q5RJR8 Leucine rich repeat containing protein 59 OS Rattus norvegicus GN Lrrc59 PE 1 SV 1
MAP2_RAT	P15146	Map2			0.0014203		Microtubule associated protein 2	MAP2_RAT P15146 Microtubule associated protein 2 OS Rattus norvegicus GN Map2 PE 1 SV 3
MAP6_RAT	Q63560	Map6			0.00102137		Microtubule associated protein 6	MAP6_RAT Q63560 Microtubule associated protein 6 OS Rattus norvegicus GN Map6 PE 1 SV 1
MARCS_RAT	P30009	Marcks	0.000544343	0.000377038	0.00090678		Myristoylated alanine rich C kinase substrate	MARCS_RAT P30009 Myristoylated alanine rich C kinase substrate OS Rattus norvegicus GN Marcks PE 1 SV 2
MATR3_RAT	P43244	Matr3	0.00105923	0.000670045			Matrin 3	MATR3_RAT P43244 Matrin 3 OS Rattus norvegicus GN Matr3 PE 1 SV 2
MBP_RAT	P02688	Mbp			0.00290174		Myelin basic protein S	MBP_RAT P02688 Myelin basic protein S OS Rattus norvegicus GN Mbp PE 1 SV 3
MCAT_RAT	P97521	Slc25a20				0.000268961	Mitochondrial carnitine acylcarnitine carrier protein	MCAT_RAT P97521 Mitochondrial carnitine acylcarnitine carrier protein OS Rattus norvegicus GN Slc25a20 PE 1 SV 1
MDHC_RAT	O88989	Mdh1	0.00513474	0.0266694	0.0101524	0.00101345	Malate dehydrogenase cytoplasmic	MDHC_RAT O88989 Malate dehydrogenase cytoplasmic OS Rattus norvegicus GN Mdh1 PE 1 SV 3
MDHM_RAT	P04636	Mdh2	0.00414796	0.00610427	0.0092143	0.000858895	Malate dehydrogenase mitochondrial	MDHM_RAT P04636 Malate dehydrogenase mitochondrial OS Rattus norvegicus GN Mdh2 PE 1 SV 2
MET7B_RAT	Q562C4	Mettl7b				0.00478848	Methyltransferase like protein 7B	MET7B_RAT Q562C4 Methyltransferase like protein 7B OS Rattus norvegicus GN Mettl7b PE 1 SV 1
METK1_RAT	P13444	Mat1a				0.000566671	S adenosylmethionine synthetase isoform type 1	METK1_RAT P13444 S adenosylmethionine synthetase isoform type 1 OS Rattus norvegicus GN Mat1a PE 1 SV 2
METK2_RAT	P18298	Mat2a				0.000513148	S adenosylmethionine synthetase isoform type 2	METK2_RAT P18298 S adenosylmethionine synthetase isoform type 2 OS Rattus norvegicus GN Mat2a PE 2 SV 1
MGLL_RAT	Q8R431	Mgll			0.000282459		Monoglyceride lipase	MGLL_RAT Q8R431 Monoglyceride lipase OS Rattus norvegicus GN Mgll PE 1 SV 1
MGST1_RAT	P08011	Mgst1				0.0166622	Microsomal glutathione S transferase 1	MGST1_RAT P08011 Microsomal glutathione S transferase 1 OS Rattus norvegicus GN Mgst1 PE 1 SV 3
MIF_RAT	P30904	Mif			0.00272893		Macrophage migration inhibitory factor	MIF_RAT P30904 Macrophage migration inhibitory factor OS Rattus norvegicus GN Mif PE 1 SV 4
MK01_RAT	P63086	Mapk1			0.000622981		Mitogen activated protein kinase 1	MK01_RAT P63086 Mitogen activated protein kinase 1 OS Rattus norvegicus GN Mapk1 PE 1 SV 3
MK03_RAT	P21708	Mapk3		0.000500258	0.000320137		Mitogen activated protein kinase 3	MK03_RAT P21708 Mitogen activated protein kinase 3 OS Rattus norvegicus GN Mapk3 PE 1 SV 5
MMSA_RAT	Q02253	Aldh6a1		0.000824134			Methylmalonate semialdehyde dehydrogenase acylating mitochondrial	MMSA_RAT Q02253 Methylmalonate semialdehyde dehydrogenase acylating mitochondrial OS Rattus norvegicus GN Aldh6a1
MOES_RAT	O35763	Msn				0.000259556	Moesin	MOES_RAT O35763 Moesin OS Rattus norvegicus GN Msn PE 1 SV 3
MOSC2_RAT	O88994	Mosc2				0.000694048	MOSC domain containing protein 2 mitochondrial	MOSC2_RAT O88994 MOSC domain containing protein 2 mitochondrial OS Rattus norvegicus GN Mosc2 PE 2 SV 1
MP2K1_RAT	Q01986	Map2k1		0.000819622			Dual specificity mitogen activated protein kinase kinase 1	MP2K1_RAT Q01986 Dual specificity mitogen activated protein kinase kinase 1 OS Rattus norvegicus GN Map2k1 PE 1 SV 2
MPCP_RAT	P16036	Slc25a3		0.00281301	0.00147396	0.00125653	Phosphate carrier protein mitochondrial	MPCP_RAT P16036 Phosphate carrier protein mitochondrial OS Rattus norvegicus GN Slc25a3 PE 1 SV 1
MSLN_RAT	Q9ERA7	Msln	0.00155672	0.00244748			Mesothelin	MSLN_RAT Q9ERA7 Mesothelin OS Rattus norvegicus GN Msln PE 2 SV 2
MTPN_RAT	P62775	Mtpn			0.00304329		Myotrophin	MTPN_RAT P62775 Myotrophin OS Rattus norvegicus GN Mtpn PE 1 SV 2
MUG1_RAT	Q03626	Mug1				0.00059995	Murinoglobulin 1	MUG1_RAT Q03626 Murinoglobulin 1 OS Rattus norvegicus GN Mug1 PE 2 SV 1
MUG2_RAT	Q6IE52	Mug2				0.000804632	Murinoglobulin 2	MUG2_RAT Q6IE52 Murinoglobulin 2 OS Rattus norvegicus GN Mug2 PE 1 SV 1
MUP_RAT	P02761	PE 1				0.00181607	Major urinary protein	MUP_RAT P02761 Major urinary protein OS Rattus norvegicus PE 1 SV 1
MVP_RAT	Q62667	Mvp			0.00147859	0.000779571	Major vault protein	MVP_RAT Q62667 Major vault protein OS Rattus norvegicus GN Mvp PE 1 SV 4
MYH10_RAT	Q9JLT0	Myh10	0.0015785	0.00109792			Myosin 10	MYH10_RAT Q9JLT0 Myosin 10 OS Rattus norvegicus GN Myh10 PE 1 SV 1
MYH11_RAT	Q63862	Myh11	0.000856585	0.00082076		0.000442133	Myosin 11 Fragments	MYH11_RAT Q63862 Myosin 11 Fragments OS Rattus norvegicus GN Myh11 PE 2 SV 3
MYH9_RAT	Q62812	Myh9	0.00151458	0.00145544		0.00113939	Myosin 9	MYH9_RAT Q62812 Myosin 9 OS Rattus norvegicus GN Myh9 PE 1 SV 3
MYL6_RAT	Q64119	Myl6	0.00137716	0.00116161			Myosin light polypeptide 6	MYL6_RAT Q64119 Myosin light polypeptide 6 OS Rattus norvegicus GN Myl6 PE 1 SV 3
MYPR_RAT	P60203	Plp1			0.0207655		Myelin proteolipid protein	MYPR_RAT P60203 Myelin proteolipid protein OS Rattus norvegicus GN Plp1 PE 1 SV 2
NB5R3_RAT	P20070	Cyb5r3	0.00103477			0.00277092	NADH cytochrome b5 reductase 3	NB5R3_RAT P20070 NADH cytochrome b5 reductase 3 OS Rattus norvegicus GN Cyb5r3 PE 1 SV 2
NCAM1_RAT	P13596	Ncam1			0.0023032		Neural cell adhesion molecule 1	NCAM1_RAT P13596 Neural cell adhesion molecule 1 OS Rattus norvegicus GN Ncam1 PE 1 SV 1
NCDN_RAT	O35095	Ncdn			0.00151096		Neurochondrin	NCDN_RAT O35095 Neurochondrin OS Rattus norvegicus GN Ncdn PE 1 SV 2
NCPR_RAT	P00388	Por	0.000455475	0.000906809		0.00383153	NADPH cytochrome P450 reductase	NCPR_RAT P00388 NADPH cytochrome P450 reductase OS Rattus norvegicus GN Por PE 1 SV 3
NDKA_RAT	Q05982	Nme1	0.000492427	0.00058256	0.00148032	0.000343209	Nucleoside diphosphate kinase A	NDKA_RAT Q05982 Nucleoside diphosphate kinase A OS Rattus norvegicus GN Nme1 PE 1 SV 1
NDKB_RAT	P19804	Nme2	0.00264585	0.00978861	0.00175832	0	Nucleoside diphosphate kinase B	NDKB_RAT P19804 Nucleoside diphosphate kinase B OS Rattus norvegicus GN Nme2 PE 1 SV 1
NDRG1_RAT	Q6JE36	Ndrg1	0.00105156				Protein NDRG1	NDRG1_RAT Q6JE36 Protein NDRG1 OS Rattus norvegicus GN Ndrg1 PE 1 SV 1
NDRG2_RAT	Q8VBU2	Ndrg2			0.0015303		Protein NDRG2	NDRG2_RAT Q8VBU2 Protein NDRG2 OS Rattus norvegicus GN Ndrg2 PE 1 SV 1
NDUA9_RAT	Q5BK63	Ndufa9				0.00058498	NADH dehydrogenase ubiquinone 1 alpha subcomplex subunit 9 mitochondrial Fragment	NDUA9_RAT Q5BK63 NADH dehydrogenase ubiquinone 1 alpha subcomplex subunit 9 mitochondrial Fragment OS Rattus nor
NDUAA_RAT	Q561S0	Ndufa10				0.00102608	NADH dehydrogenase ubiquinone 1 alpha subcomplex subunit 10 mitochondrial	NDUAA_RAT Q561S0 NADH dehydrogenase ubiquinone 1 alpha subcomplex subunit 10 mitochondrial OS Rattus norvegicus GN
NDUS1_RAT	Q66HF1	Ndufs1	0.000973272	0.00116225	0.000579996	0.00104532	NADH ubiquinone oxidoreductase 75 kDa subunit mitochondrial	NDUS1_RAT Q66HF1 NADH ubiquinone oxidoreductase 75 kDa subunit mitochondrial OS Rattus norvegicus GN Ndufs1 PE 1 SV
NDUV2_RAT	P19234	Ndufv2		0.00109975		0.000584046	NADH dehydrogenase ubiquinone flavoprotein 2 mitochondrial	NDUV2_RAT P19234 NADH dehydrogenase ubiquinone flavoprotein 2 mitochondrial OS Rattus norvegicus GN Ndufv2 PE 1 SV
NEC1_RAT	P28840	Pcsk1		0.0019533			Neuroendocrine convertase 1	NEC1_RAT P28840 Neuroendocrine convertase 1 OS Rattus norvegicus GN Pcsk1 PE 2 SV 1
NEC2_RAT	P28841	Pcsk2	0.009011	0.00221701			Neuroendocrine convertase 2	NEC2_RAT P28841 Neuroendocrine convertase 2 OS Rattus norvegicus GN Pcsk2 PE 1 SV 1
NEUM_RAT	P07936	Gap43			0.00135065		Neuromodulin	NEUM_RAT P07936 Neuromodulin OS Rattus norvegicus GN Gap43 PE 1 SV 1
NFH_RAT	P16884	Nefh				0.000157556	Neurofilament heavy polypeptide	NFH_RAT P16884 Neurofilament heavy polypeptide OS Rattus norvegicus GN Nefh PE 1 SV 4
NIT1_RAT	Q7TQ94	Nit1	0.00107745	0.000893587	0.00182497		Nitrilase homolog 1	NIT1_RAT Q7TQ94 Nitrilase homolog 1 OS Rattus norvegicus GN Nit1 PE 2 SV 1
NIT2_RAT	Q497B0	Nit2				0.000720142	Nitrilase homolog 2	NIT2_RAT Q497B0 Nitrilase homolog 2 OS Rattus norvegicus GN Nit2 PE 2 SV 1
NONO_RAT	Q5FVM4	Nono	0.00123741	0.0005738			Non POU domain containing octamer binding protein	NONO_RAT Q5FVM4 Non POU domain containing octamer binding protein OS Rattus norvegicus GN Nono PE 2 SV 3
NPM_RAT	P13084	Npm1	0.00285817	0.00145904			Nucleophosmin	NPM_RAT P13084 Nucleophosmin OS Rattus norvegicus GN Npm1 PE 1 SV 1
NSDHL_RAT	Q5PPL3	Nsdhl				0.00223764	Sterol 4 alpha carboxylate 3 dehydrogenase decarboxylating	NSDHL_RAT Q5PPL3 Sterol 4 alpha carboxylate 3 dehydrogenase decarboxylating OS Rattus norvegicus GN Nsdhl PE 2 SV 1
NSF_RAT	Q9QUL6	Nsf			0.00323367		Vesicle fusing ATPase	NSF_RAT Q9QUL6 Vesicle fusing ATPase OS Rattus norvegicus GN Nsf PE 1 SV 1
NSF1C_RAT	O35987	Nsfl1c		0.000570706			NSFL1 cofactor p47	NSF1C_RAT O35987 NSFL1 cofactor p47 OS Rattus norvegicus GN Nsfl1c PE 1 SV 1
NUCB1_RAT	Q63083	Nucb1	0.0011848				Nucleobindin 1	NUCB1_RAT Q63083 Nucleobindin 1 OS Rattus norvegicus GN Nucb1 PE 1 SV 1
NUCB2_RAT	Q9JI85	Nucb2	0.0015511	0.00272336		0.000568448	Nucleobindin 2	NUCB2_RAT Q9JI85 Nucleobindin 2 OS Rattus norvegicus GN Nucb2 PE 2 SV 1
NUCL_RAT	P13383	Ncl				0.00109104	Nucleolin	NUCL_RAT P13383 Nucleolin OS Rattus norvegicus GN Ncl PE 1 SV 3
OAT_RAT	P04182	Oat			0.000241859		Ornithine aminotransferase mitochondrial	OAT_RAT P04182 Ornithine aminotransferase mitochondrial OS Rattus norvegicus GN Oat PE 1 SV 1
ODBA_RAT	P11960	Bckdh				0.00142232	2 oxoisovalerate dehydrogenase subunit alpha mitochondrial Fragment	ODBA_RAT P11960 2 oxoisovalerate dehydrogenase subunit alpha mitochondrial Fragment OS Rattus norvegicus GN Bckdh
ODBB_RAT	P35738	Bckdhb				0.00173758	2 oxoisovalerate dehydrogenase subunit beta mitochondrial	ODBB_RAT P35738 2 oxoisovalerate dehydrogenase subunit beta mitochondrial OS Rattus norvegicus GN Bckdhb PE 1 SV 3
ODO1_RAT	Q5XI78	Ogdh		0.00091615		0.00120116	2 oxoglutarate dehydrogenase E1 component mitochondrial	ODO1_RAT Q5XI78 2 oxoglutarate dehydrogenase E1 component mitochondrial OS Rattus norvegicus GN Ogdh PE 1 SV 1
ODO2_RAT	Q01205	Dlst				0.0024112	Dihydrolipoyllysine residue succinyltransferase component of 2 oxoglutarate dehydrogenase complex m	ODO2_RAT Q01205 Dihydrolipoyllysine residue succinyltransferase component of 2 oxoglutarate dehydrogenase complex m
ODP2_RAT	P08461	Dlat			0.00100897	0.00134869	Dihydrolipoyllysine residue acetyltransferase component of pyruvate dehydrogenase complex mitochond	ODP2_RAT P08461 Dihydrolipoyllysine residue acetyltransferase component of pyruvate dehydrogenase complex mitochond
ODPA_RAT	P26284	Pdha1			0.000976025	0.00102416	Pyruvate dehydrogenase E1 component subunit alpha somatic form mitochondrial	ODPA_RAT P26284 Pyruvate dehydrogenase E1 component subunit alpha somatic form mitochondrial OS Rattus norvegicus
ODPB_RAT	P49432	Pdhb		0.000728073	0.00104229	0.00120808	Pyruvate dehydrogenase E1 component subunit beta mitochondrial	ODPB_RAT P49432 Pyruvate dehydrogenase E1 component subunit beta mitochondrial OS Rattus norvegicus GN Pdhb PE 1 SV
OST48_RAT	Q641Y0	Ddost				0.00148332	Dolichyl diphosphooligosaccharide protein glycosyltransferase 48 kDa subunitG	OST48_RAT Q641Y0 Dolichyl diphosphooligosaccharide protein glycosyltransferase 48 kDa subunit OS Rattus norvegicus G
OTC_RAT	P00481	Otc				0.00063468	Ornithine carbamoyltransferase mitochondrial	OTC_RAT P00481 Ornithine carbamoyltransferase mitochondrial OS Rattus norvegicus GN Otc PE 1 SV 1
OTUB1_RAT	B2RYG6	Otub1			0.000657112		Ubiquitin thioesterase OTUB1	OTUB1_RAT B2RYG6 Ubiquitin thioesterase OTUB1 OS Rattus norvegicus GN Otub1 PE 1 SV 1
PABP1_RAT	Q9EPH8	Pabpc1	0.00116036	0.00129447		0.000459432	Polyadenylate binding protein 1	PABP1_RAT Q9EPH8 Polyadenylate binding protein 1 OS Rattus norvegicus GN Pabpc1 PE 2 SV 1
PACN1_RAT	Q9Z0W5	Pacsin1 PE			0.000711991		Protein kinase C and casein kinase substrate in neurons protein 1	PACN1_RAT Q9Z0W5 Protein kinase C and casein kinase substrate in neurons protein 1 OS Rattus norvegicus GN Pacsin1 PE
PAHO_RAT	P06303	Ppy	0.0327457	0.00774836			Pancreatic prohormone	PAHO_RAT P06303 Pancreatic prohormone OS Rattus norvegicus GN Ppy PE 2 SV 1
PAIRB_RAT	Q6AXS5	Serbp1	0.000775325	0.000709685			Plasminogen activator inhibitor 1 RNA binding protein	PAIRB_RAT Q6AXS5 Plasminogen activator inhibitor 1 RNA binding protein OS Rattus norvegicus GN Serbp1 PE 1 SV 2
PARK7_RAT	O88767	Park7	0.00444135	0.00389731	0.00274736		Protein DJ 1	PARK7_RAT O88767 Protein DJ 1 OS Rattus norvegicus GN Park7 PE 1 SV 1
PBLD_RAT	Q68G31	Pbld	0.00121639	0.00170015			Phenazine biosynthesis like domain containing protein	PBLD_RAT Q68G31 Phenazine biosynthesis like domain containing protein OS Rattus norvegicus GN Pbld PE 2 SV 1
PCKGC_RAT	P07379	Pck1				0.000307145	Phosphoenolpyruvate carboxykinase cytosolic GTP	PCKGC_RAT P07379 Phosphoenolpyruvate carboxykinase cytosolic GTP OS Rattus norvegicus GN Pck1 PE 1 SV 1
PCP4_RAT	P63055	Pcp4			0.00270262		Purkinje cell protein 4	PCP4_RAT P63055 Purkinje cell protein 4 OS Rattus norvegicus GN Pcp4 PE 1 SV 2
PCSK1_RAT	Q9QXU9	Pcsk1n	0.0206494	0.0021524	0.00111121		ProSAAS	PCSK1_RAT Q9QXU9 ProSAAS OS Rattus norvegicus GN Pcsk1n PE 1 SV 1
PCYOX_RAT	Q99ML5	Pcyox1		0.00127608			Prenylcysteine oxidase	PCYOX_RAT Q99ML5 Prenylcysteine oxidase OS Rattus norvegicus GN Pcyox1 PE 1 SV 1
PDC6I_RAT	Q9QZA2	Pdcd6ip		0.000906372			Programmed cell death 6 interacting protein	PDC6I_RAT Q9QZA2 Programmed cell death 6 interacting protein OS Rattus norvegicus GN Pdcd6ip PE 1 SV 2
PDIA1_RAT	P04785	P4hb	0.00344519	0.0104226		0.00613302	Protein disulfide isomerase	PDIA1_RAT P04785 Protein disulfide isomerase OS Rattus norvegicus GN P4hb PE 1 SV 2
PDIA3_RAT	P11598	Pdia3	0.00643309	0.0131132	0.000594946	0.00630719	Protein disulfide isomerase A3	PDIA3_RAT P11598 Protein disulfide isomerase A3 OS Rattus norvegicus GN Pdia3 PE 1 SV 2
PDIA4_RAT	P38659	Pdia4	0.00134636	0.00278236		0.00216371	Protein disulfide isomerase A4	PDIA4_RAT P38659 Protein disulfide isomerase A4 OS Rattus norvegicus GN Pdia4 PE 1 SV 2
PDIA5_RAT	Q5I0H9	Pdia5				0.000683762	Protein disulfide isomerase A5	PDIA5_RAT Q5I0H9 Protein disulfide isomerase A5 OS Rattus norvegicus GN Pdia5 PE 2 SV 1
PDIA6_RAT	Q63081	Pdia6	0.00409943	0.0117294		0.00381795	Protein disulfide isomerase A6	PDIA6_RAT Q63081 Protein disulfide isomerase A6 OS Rattus norvegicus GN Pdia6 PE 1 SV 2
PDXK_RAT	O35331	Pdxk	0.00117238	0.00234234	0.000732435		Pyridoxal kinase	PDXK_RAT O35331 Pyridoxal kinase OS Rattus norvegicus GN Pdxk PE 1 SV 1
PEA15_RAT	Q5U318	Pea15			0.000299144		Astrocytic phosphoprotein PEA 15	PEA15_RAT Q5U318 Astrocytic phosphoprotein PEA 15 OS Rattus norvegicus GN Pea15 PE 1 SV 1
PEBP1_RAT	P31044	Pebp1	0.00445268	0.00621362	0.00959681	0.0011311	Phosphatidylethanolamine binding protein 1	PEBP1_RAT P31044 Phosphatidylethanolamine binding protein 1 OS Rattus norvegicus GN Pebp1 PE 1 SV 3
PECR_RAT	Q9WVK3	Pecr				0.00196047	Peroxisomal trans 2 enoyl CoA reductase	PECR_RAT Q9WVK3 Peroxisomal trans 2 enoyl CoA reductase OS Rattus norvegicus GN Pecr PE 2 SV 1
PENK_RAT	P04094	Penk			0.00120389		Proenkephalin A	PENK_RAT P04094 Proenkephalin A OS Rattus norvegicus GN Penk PE 2 SV 1
PGAM1_RAT	P25113	Pgam1	0.00326717	0.00720336	0.00580879	0.000343779	Phosphoglycerate mutase 1	PGAM1_RAT P25113 Phosphoglycerate mutase 1 OS Rattus norvegicus GN Pgam1 PE 1 SV 4
PGAM2_RAT	P16290	Pgam2	0	0	0		Phosphoglycerate mutase 2	PGAM2_RAT P16290 Phosphoglycerate mutase 2 OS Rattus norvegicus GN Pgam2 PE 2 SV 2
PGAP1_RAT	Q765A7	Pgap1		0.00039219			GPI inositol deacylase	PGAP1_RAT Q765A7 GPI inositol deacylase OS Rattus norvegicus GN Pgap1 PE 1 SV 1
PGK1_RAT	P16617	Pgk1	0.00147665	0.00262467	0.00504675	0.000805653	Phosphoglycerate kinase 1	PGK1_RAT P16617 Phosphoglycerate kinase 1 OS Rattus norvegicus GN Pgk1 PE 1 SV 2
PGM1_RAT	P38652	Pgm1	0.00108515	0.000749683	0.00040953		Phosphoglucomutase 1	PGM1_RAT P38652 Phosphoglucomutase 1 OS Rattus norvegicus GN Pgm1 PE 2 SV 2
PGRC1_RAT	P70580	Pgrmc1		0.00180409		0.00552197	Membrane associated progesterone receptor component 1	PGRC1_RAT P70580 Membrane associated progesterone receptor component 1 OS Rattus norvegicus GN Pgrmc1 PE 1 SV 3
PGRC2_RAT	Q5XIU9	Pgrmc2				0.00057182	Membrane associated progesterone receptor component 2	PGRC2_RAT Q5XIU9 Membrane associated progesterone receptor component 2 OS Rattus norvegicus GN Pgrmc2 PE 1 SV 1
PH4H_RAT	P04176	Pah				0.000596932	Phenylalanine 4 hydroxylase	PH4H_RAT P04176 Phenylalanine 4 hydroxylase OS Rattus norvegicus GN Pah PE 1 SV 3
PHB_RAT	P67779	Phb	0.00117423	0.00154948		0.00262488	Prohibitin	PHB_RAT P67779 Prohibitin OS Rattus norvegicus GN Phb PE 1 SV 1
PHB2_RAT	Q5XIH7	Phb2	0.000989015	0.00121387		0.00217133	Prohibitin 2	PHB2_RAT Q5XIH7 Prohibitin 2 OS Rattus norvegicus GN Phb2 PE 1 SV 1
PHLD_RAT	Q8R2H5	Gpld1		0.0108408			Phosphatidylinositol glycan specific phospholipase D	PHLD_RAT Q8R2H5 Phosphatidylinositol glycan specific phospholipase D OS Rattus norvegicus GN Gpld1 PE 2 SV 1
PHYIP_RAT	Q568Z9	Phyhip			0.000432311		Phytanoyl CoA hydroxylase interacting protein	PHYIP_RAT Q568Z9 Phytanoyl CoA hydroxylase interacting protein OS Rattus norvegicus GN Phyhip PE 2 SV 1
PICA_RAT	O55012	Picalm			0.00040863		Phosphatidylinositol binding clathrin assembly protein	PICA_RAT O55012 Phosphatidylinositol binding clathrin assembly protein OS Rattus norvegicus GN Picalm PE 1 SV 1
PIGR_RAT	P15083	Pigr				0.0004304	Polymeric immunoglobulin receptor	PIGR_RAT P15083 Polymeric immunoglobulin receptor OS Rattus norvegicus GN Pigr PE 1 SV 1
PIMT_RAT	P22062	Pcmt1			0.000835678		Protein L isoaspartate D aspartate O methyltransferase	PIMT_RAT P22062 Protein L isoaspartate D aspartate O methyltransferase OS Rattus norvegicus GN Pcmt1 PE 1 SV 2
PLPP_RAT	Q8VD52	Pdxp			0.00106866		Pyridoxal phosphate phosphatase	PLPP_RAT Q8VD52 Pyridoxal phosphate phosphatase OS Rattus norvegicus GN Pdxp PE 1 SV 2
PNPH_RAT	P85973	Np				0.00063926	Purine nucleoside phosphorylase	PNPH_RAT P85973 Purine nucleoside phosphorylase OS Rattus norvegicus GN Np PE 1 SV 1
PON1_RAT	P55159	Pon1				0.00762114	Serum paraoxonase arylesterase 1	PON1_RAT P55159 Serum paraoxonase arylesterase 1 OS Rattus norvegicus GN Pon1 PE 1 SV 2
PON2_RAT	Q6AXM8	Pon2				0.000764085	Serum paraoxonase arylesterase 2	PON2_RAT Q6AXM8 Serum paraoxonase arylesterase 2 OS Rattus norvegicus GN Pon2 PE 2 SV 1
PON3_RAT	Q68FP2	Pon3				0.00355363	Serum paraoxonase lactonase 3	PON3_RAT Q68FP2 Serum paraoxonase lactonase 3 OS Rattus norvegicus GN Pon3 PE 2 SV 1
PP1A_RAT	P62138	Ppp1ca		0	0.000246081		Serine threonine protein phosphatase PP1 alpha catalytic subunit	PP1A_RAT P62138 Serine threonine protein phosphatase PP1 alpha catalytic subunit OS Rattus norvegicus GN Ppp1ca PE 1
PP1B_RAT	P62142	Ppp1cb		0	0.0003813		Serine threonine protein phosphatase PP1 beta catalytic subunit	PP1B_RAT P62142 Serine threonine protein phosphatase PP1 beta catalytic subunit OS Rattus norvegicus GN Ppp1cb PE 1
PP1G_RAT	P63088	Ppp1cc		0.000273447	0.000395722		Serine threonine protein phosphatase PP1 gamma catalytic subunit	PP1G_RAT P63088 Serine threonine protein phosphatase PP1 gamma catalytic subunit OS Rattus norvegicus GN Ppp1cc PE 1
PP2AA_RAT	P63331	Ppp2		0.000818767	0.00121434		Serine threonine protein phosphatase 2A catalytic subunit alpha isoform	PP2AA_RAT P63331 Serine threonine protein phosphatase 2A catalytic subunit alpha isoform OS Rattus norvegicus GN Ppp2
PP2AB_RAT	P62716	Ppp2c		0	0.000965247		Serine threonine protein phosphatase 2A catalytic subunit beta isoform	PP2AB_RAT P62716 Serine threonine protein phosphatase 2A catalytic subunit beta isoform OS Rattus norvegicus GN Ppp2c
PP2BA_RAT	P63329	Ppp3			0.00263852		Serine threonine protein phosphatase 2B catalytic subunit alpha isoform	PP2BA_RAT P63329 Serine threonine protein phosphatase 2B catalytic subunit alpha isoform OS Rattus norvegicus GN Ppp3
PP2BB_RAT	P20651	Ppp3c			0.000706035		Serine threonine protein phosphatase 2B catalytic subunit beta isoform	PP2BB_RAT P20651 Serine threonine protein phosphatase 2B catalytic subunit beta isoform OS Rattus norvegicus GN Ppp3c
PPIA_RAT	P10111	Ppia	0.00928076	0.0120545	0.0109021	0.00124602	Peptidyl prolyl cis trans isomerase A	PPIA_RAT P10111 Peptidyl prolyl cis trans isomerase A OS Rattus norvegicus GN Ppia PE 1 SV 2
PPIB_RAT	P24368	Ppib	0.00250177	0.00325494		0.00263177	Peptidyl prolyl cis trans isomerase B	PPIB_RAT P24368 Peptidyl prolyl cis trans isomerase B OS Rattus norvegicus GN Ppib PE 2 SV 3
PPR1A_RAT	P19103	Ppp1r1a		0.00218995			Protein phosphatase 1 regulatory subunit 1A	PPR1A_RAT P19103 Protein phosphatase 1 regulatory subunit 1A OS Rattus norvegicus GN Ppp1r1a PE 2 SV 1
PPR1B_RAT	Q6J4I0	Ppp1r1b			0.00140476		Protein phosphatase 1 regulatory subunit 1B	PPR1B_RAT Q6J4I0 Protein phosphatase 1 regulatory subunit 1B OS Rattus norvegicus GN Ppp1r1b PE 2 SV 1
PRDX1_RAT	Q63716	Prdx1	0.00320535	0.00344785	0.000361056	0.00181298	Peroxiredoxin 1	PRDX1_RAT Q63716 Peroxiredoxin 1 OS Rattus norvegicus GN Prdx1 PE 1 SV 1
PRDX2_RAT	P35704	Prdx2	0.00520469	0.00417119	0.00251053		Peroxiredoxin 2	PRDX2_RAT P35704 Peroxiredoxin 2 OS Rattus norvegicus GN Prdx2 PE 1 SV 3
PRDX3_RAT	Q9Z0V6	Prdx3		0.000414445	0.000898453		Thioredoxin dependent peroxide reductase mitochondrial	PRDX3_RAT Q9Z0V6 Thioredoxin dependent peroxide reductase mitochondrial OS Rattus norvegicus GN Prdx3 PE 1 SV 2
PRDX5_RAT	Q9R063	Prdx5	0.00140992	0.00101513	0.00333515	0.000714757	Peroxiredoxin 5 mitochondrial	PRDX5_RAT Q9R063 Peroxiredoxin 5 mitochondrial OS Rattus norvegicus GN Prdx5 PE 1 SV 1
PRDX6_RAT	O35244	Prdx6			0.00284646	0.000624464	Peroxiredoxin 6	PRDX6_RAT O35244 Peroxiredoxin 6 OS Rattus norvegicus GN Prdx6 PE 1 SV 3
PROD2_RAT	Q2V057	Prodh2				0.000871767	Probable proline dehydrogenase 2	PROD2_RAT Q2V057 Probable proline dehydrogenase 2 OS Rattus norvegicus GN Prodh2 PE 2 SV 1
PROF1_RAT	P62963	Pfn1	0.0042796	0.00456202	0.00177353	0.000728957	Profilin 1	PROF1_RAT P62963 Profilin 1 OS Rattus norvegicus GN Pfn1 PE 1 SV 2
PROF2_RAT	Q9EPC6	Pfn2			0.00176035		Profilin 2	PROF2_RAT Q9EPC6 Profilin 2 OS Rattus norvegicus GN Pfn2 PE 1 SV 3
PRRC1_RAT	Q3T1I4	Prrc1		0.00108813			Protein PPRC1	PRRC1_RAT Q3T1I4 Protein PPRC1 OS Rattus norvegicus GN Prrc1 PE 2 SV 1
PRS6A_RAT	Q63569	Psmc3		0.00115703			26S protease regulatory subunit 6A	PRS6A_RAT Q63569 26S protease regulatory subunit 6A OS Rattus norvegicus GN Psmc3 PE 2 SV 1
PRS7_RAT	Q63347	Psmc2		0.000509947			26S protease regulatory subunit 7	PRS7_RAT Q63347 26S protease regulatory subunit 7 OS Rattus norvegicus GN Psmc2 PE 1 SV 3
PRS8_RAT	P62198	Psmc5		0.000461976			26S protease regulatory subunit 8	PRS8_RAT P62198 26S protease regulatory subunit 8 OS Rattus norvegicus GN Psmc5 PE 1 SV 1
PRVA_RAT	P02625	Pvalb			0.00122702		Parvalbumin alpha	PRVA_RAT P02625 Parvalbumin alpha OS Rattus norvegicus GN Pvalb PE 1 SV 2
PSA1_RAT	P18420	Psma1	0.00150458	0.000919626			Proteasome subunit alpha type 1	PSA1_RAT P18420 Proteasome subunit alpha type 1 OS Rattus norvegicus GN Psma1 PE 1 SV 2
PSA3_RAT	P18422	Psma3	0.00116947				Proteasome subunit alpha type 3	PSA3_RAT P18422 Proteasome subunit alpha type 3 OS Rattus norvegicus GN Psma3 PE 1 SV 3
PSA4_RAT	P21670	Psma4	0.00156495	0.00142517			Proteasome subunit alpha type 4	PSA4_RAT P21670 Proteasome subunit alpha type 4 OS Rattus norvegicus GN Psma4 PE 1 SV 1
PSA5_RAT	P34064	Psma5	0.00207995	0.00123604			Proteasome subunit alpha type 5	PSA5_RAT P34064 Proteasome subunit alpha type 5 OS Rattus norvegicus GN Psma5 PE 2 SV 1
PSB1_RAT	P18421	Psmb1	0.000945872	0.000934612			Proteasome subunit beta type 1	PSB1_RAT P18421 Proteasome subunit beta type 1 OS Rattus norvegicus GN Psmb1 PE 1 SV 3
PSB7_RAT	Q9JHW0	Psmb7	0.000684263				Proteasome subunit beta type 7	PSB7_RAT Q9JHW0 Proteasome subunit beta type 7 OS Rattus norvegicus GN Psmb7 PE 1 SV 1
PSME1_RAT	Q63797	Psme1	0.00168579				Proteasome activator complex subunit 1	PSME1_RAT Q63797 Proteasome activator complex subunit 1 OS Rattus norvegicus GN Psme1 PE 2 SV 1
PTBP1_RAT	Q00438	Ptbp1	0.00236891	0.00118283			Polypyrimidine tract binding protein 1	PTBP1_RAT Q00438 Polypyrimidine tract binding protein 1 OS Rattus norvegicus GN Ptbp1 PE 1 SV 1
PTGR2_RAT	Q5BK81	Ptgr2		0.000477156			Prostaglandin reductase 2	PTGR2_RAT Q5BK81 Prostaglandin reductase 2 OS Rattus norvegicus GN Ptgr2 PE 2 SV 2
PTMA_RAT	P06302	Ptma	0.00143763	0.00114444			Prothymosin alpha	PTMA_RAT P06302 Prothymosin alpha OS Rattus norvegicus GN Ptma PE 1 SV 2
PUR9_RAT	O35567	Atic	0.000948649	0.00119835	0.000459796		Bifunctional purine biosynthesis protein PURH	PUR9_RAT O35567 Bifunctional purine biosynthesis protein PURH OS Rattus norvegicus GN Atic PE 1 SV 2
PYC_RAT	P52873	Pc		0.00429239		0.000905431	Pyruvate carboxylase mitochondrial	PYC_RAT P52873 Pyruvate carboxylase mitochondrial OS Rattus norvegicus GN Pc PE 1 SV 2
PYGB_RAT	P53534	Pygb			0.0014375		Glycogen phosphorylase brain form Fragment	PYGB_RAT P53534 Glycogen phosphorylase brain form Fragment OS Rattus norvegicus GN Pygb PE 1 SV 3
PYGL_RAT	P09811	Pygl			0.00132189		Glycogen phosphorylase liver form	PYGL_RAT P09811 Glycogen phosphorylase liver form OS Rattus norvegicus GN Pygl PE 1 SV 5
PYGM_RAT	P09812	Pygm			0.000410789		Glycogen phosphorylase muscle form	PYGM_RAT P09812 Glycogen phosphorylase muscle form OS Rattus norvegicus GN Pygm PE 2 SV 5
PYY_RAT	P10631	Pyy	0.00684724				Peptide YY	PYY_RAT P10631 Peptide YY OS Rattus norvegicus GN Pyy PE 1 SV 1
QCR1_RAT	Q68FY0	Uqcrc1		0.00103801		0.00207805	Cytochrome b c1 complex subunit 1 mitochondrial	QCR1_RAT Q68FY0 Cytochrome b c1 complex subunit 1 mitochondrial OS Rattus norvegicus GN Uqcrc1 PE 1 SV 1
QCR2_RAT	P32551	Uqcrc2	0.000819943	0.00116328		0.00175837	Cytochrome b c1 complex subunit 2 mitochondrial	QCR2_RAT P32551 Cytochrome b c1 complex subunit 2 mitochondrial OS Rattus norvegicus GN Uqcrc2 PE 1 SV 2
QCR6_RAT	Q5M9I5	Uqcrh				0.00317517	Cytochrome b c1 complex subunit 6 mitochondrial	QCR6_RAT Q5M9I5 Cytochrome b c1 complex subunit 6 mitochondrial OS Rattus norvegicus GN Uqcrh PE 2 SV 1
QCR8_RAT	Q7TQ16	Uqcrq				0.000567897	Cytochrome b c1 complex subunit 8	QCR8_RAT Q7TQ16 Cytochrome b c1 complex subunit 8 OS Rattus norvegicus GN Uqcrq PE 2 SV 1
QKI_RAT	Q91XU1	Qki				0.001033	Protein quaking	QKI_RAT Q91XU1 Protein quaking OS Rattus norvegicus GN Qki PE 1 SV 2
RAB10_RAT	P35281	Rab10	0.000162269	0.000602459	0.000136686	0	Ras related protein Rab 10	RAB10_RAT P35281 Ras related protein Rab 10 OS Rattus norvegicus GN Rab10 PE 2 SV 1
RAB12_RAT	P35284	Rab12	0.000612069	0.00052568	0	0.000171231	Ras related protein Rab 12 Fragment	RAB12_RAT P35284 Ras related protein Rab 12 Fragment OS Rattus norvegicus GN Rab12 PE 2 SV 1
RAB13_RAT	P35286	Rab13	0.000158544	0.000471561		0.00025484	Ras related protein Rab 13	RAB13_RAT P35286 Ras related protein Rab 13 OS Rattus norvegicus GN Rab13 PE 2 SV 2
RAB14_RAT	P61107	Rab14	0.00155691	0.0013655	0.000832017	0.000480834	Ras related protein Rab 14	RAB14_RAT P61107 Ras related protein Rab 14 OS Rattus norvegicus GN Rab14 PE 2 SV 3
RAB15_RAT	P35289	Rab15	0	0	0.000139448	0.000173874	Ras related protein Rab 15	RAB15_RAT P35289 Ras related protein Rab 15 OS Rattus norvegicus GN Rab15 PE 2 SV 1
RAB1A_RAT	Q6NYB7	Rab1A	0.0034549	0.00347072	0.00123305	0.00129283	Ras related protein Rab 1A	RAB1A_RAT Q6NYB7 Ras related protein Rab 1A OS Rattus norvegicus GN Rab1A PE 2 SV 3
RAB1B_RAT	P10536	Rab1b	0.00142411	0.00145915	0.000824169	0.000370451	Ras related protein Rab 1B	RAB1B_RAT P10536 Ras related protein Rab 1B OS Rattus norvegicus GN Rab1b PE 1 SV 1
RAB26_RAT	P51156	Rab26	0.000631048	0.000599649	0.000270542	0.000456361	Ras related protein Rab 26	RAB26_RAT P51156 Ras related protein Rab 26 OS Rattus norvegicus GN Rab26 PE 2 SV 2
RAB2A_RAT	P05712	Rab2a	0.00220779	0.00235821	0.00127128	0.00025814	Ras related protein Rab 2A	RAB2A_RAT P05712 Ras related protein Rab 2A OS Rattus norvegicus GN Rab2a PE 2 SV 1
RAB35_RAT	Q5U316	Rab35	8.0691e-05	0	0.000762676	0.000124916	Ras related protein Rab 35	RAB35_RAT Q5U316 Ras related protein Rab 35 OS Rattus norvegicus GN Rab35 PE 2 SV 1
RAB3A_RAT	P63012	Rab3a	0.000849155	0.000715584	0.00462928	0.000510313	Ras related protein Rab 3A	RAB3A_RAT P63012 Ras related protein Rab 3A OS Rattus norvegicus GN Rab3a PE 1 SV 1
RAB3B_RAT	Q63941	Rab3b	0.00185807	0.000924164	0.00049632	0	Ras related protein Rab 3B	RAB3B_RAT Q63941 Ras related protein Rab 3B OS Rattus norvegicus GN Rab3b PE 1 SV 2
RAB3C_RAT	P62824	Rab3c	0.000476316	0.000353269	0.000783067	0.00011566	Ras related protein Rab 3C	RAB3C_RAT P62824 Ras related protein Rab 3C OS Rattus norvegicus GN Rab3c PE 1 SV 1
RAB3D_RAT	Q63942	Rab3d	0	0.000161874	0	0.000284328	GTP binding protein Rab 3D	RAB3D_RAT Q63942 GTP binding protein Rab 3D OS Rattus norvegicus GN Rab3d PE 1 SV 2
RAB43_RAT	Q53B90	Rab43	0.000623413	0.000785026	0.00109285	0.000231269	Ras related protein Rab 43	RAB43_RAT Q53B90 Ras related protein Rab 43 OS Rattus norvegicus GN Rab43 PE 2 SV 1
RAB4A_RAT	P05714	Rab4a	0.000614619	0.00115992	0.000334509	0.000460725	Ras related protein Rab 4A	RAB4A_RAT P05714 Ras related protein Rab 4A OS Rattus norvegicus GN Rab4a PE 2 SV 2
RAB4B_RAT	P51146	Rab4b	9.88072e-05	0.00022426	0.000324386	0.000488961	Ras related protein Rab 4B	RAB4B_RAT P51146 Ras related protein Rab 4B OS Rattus norvegicus GN Rab4b PE 2 SV 1
RAB7A_RAT	P09527	Rab7a	0.00155005	0.00199509	0.000670025	0.000660049	Ras related protein Rab 7a	RAB7A_RAT P09527 Ras related protein Rab 7a OS Rattus norvegicus GN Rab7a PE 1 SV 2
RAB8A_RAT	P35280	Rab8a	0.000457117	0.000391746	0.000698988	0.000158977	Ras related protein Rab 8A	RAB8A_RAT P35280 Ras related protein Rab 8A OS Rattus norvegicus GN Rab8a PE 2 SV 2
RAB8B_RAT	P70550	Rab8b	0.000491802	0	0.000738848	0.00024973	Ras related protein Rab 8B	RAB8B_RAT P70550 Ras related protein Rab 8B OS Rattus norvegicus GN Rab8b PE 1 SV 1
RAN_RAT	P62828	Ran	0.00296976	0.0004622			GTP binding nuclear protein Ran	RAN_RAT P62828 GTP binding nuclear protein Ran OS Rattus norvegicus GN Ran PE 1 SV 3
RANT_RAT	Q8K586	Rasl2 9	0.00337189	0.00146909			GTP binding nuclear protein Ran testis specific isoform	RANT_RAT Q8K586 GTP binding nuclear protein Ran testis specific isoform OS Rattus norvegicus GN Rasl2 9 PE 2 SV 1
RAP1A_RAT	P62836	Rap1a				0.000610047	Ras related protein Rap 1A	RAP1A_RAT P62836 Ras related protein Rap 1A OS Rattus norvegicus GN Rap1a PE 1 SV 1
RAP1B_RAT	Q62636	Rap1b				0.000391499	Ras related protein Rap 1b	RAP1B_RAT Q62636 Ras related protein Rap 1b OS Rattus norvegicus GN Rap1b PE 2 SV 2
RB11A_RAT	P62494	Rab11a	0.00149269				Ras related protein Rab 11A	RB11A_RAT P62494 Ras related protein Rab 11A OS Rattus norvegicus GN Rab11a PE 1 SV 3
RB11B_RAT	O35509	Rab11b	0.00166371				Ras related protein Rab 11B	RB11B_RAT O35509 Ras related protein Rab 11B OS Rattus norvegicus GN Rab11b PE 2 SV 4
RDH2_RAT	P50170	Rdh2				0.00138444	Retinol dehydrogenase 2	RDH2_RAT P50170 Retinol dehydrogenase 2 OS Rattus norvegicus GN Rdh2 PE 1 SV 1
RDH3_RAT	P50169	Rdh3				0.00673241	Retinol dehydrogenase 3	RDH3_RAT P50169 Retinol dehydrogenase 3 OS Rattus norvegicus GN Rdh3 PE 1 SV 1
RDH7_RAT	P55006	Rdh7				0.0034339	Retinol dehydrogenase 7	RDH7_RAT P55006 Retinol dehydrogenase 7 OS Rattus norvegicus GN Rdh7 PE 2 SV 1
REEP6_RAT	Q5XI60	Reep6				0.00142882	Receptor expression enhancing protein 6	REEP6_RAT Q5XI60 Receptor expression enhancing protein 6 OS Rattus norvegicus GN Reep6 PE 2 SV 1
RET4_RAT	P04916	Rbp4				0.000484573	Retinol binding protein 4	RET4_RAT P04916 Retinol binding protein 4 OS Rattus norvegicus GN Rbp4 PE 1 SV 1
RETST_RAT	Q8VHE9	Retsat				0.00155378	All trans retinol 13 14 reductase	RETST_RAT Q8VHE9 All trans retinol 13 14 reductase OS Rattus norvegicus GN Retsat PE 2 SV 1
RGN_RAT	Q03336	Rgn				0.00297681	Regucalcin	RGN_RAT Q03336 Regucalcin OS Rattus norvegicus GN Rgn PE 1 SV 3
RGS18_RAT	Q4L0E8	Rgs18		0.00097172			Regulator of G protein signaling 18	RGS18_RAT Q4L0E8 Regulator of G protein signaling 18 OS Rattus norvegicus GN Rgs18 PE 2 SV 1
RHOA_RAT	P61589	Rhoa	0.00217029	0.00190326			Transforming protein RhoA	RHOA_RAT P61589 Transforming protein RhoA OS Rattus norvegicus GN Rhoa PE 2 SV 1
RINI_RAT	P29315	Rnh1	0.00221749	0.0011573	0.000209794		Ribonuclease inhibitor	RINI_RAT P29315 Ribonuclease inhibitor OS Rattus norvegicus GN Rnh1 PE 1 SV 2
RL10_RAT	Q6PDV7	Rpl10	0.000952938	0.00154705		0.00165092	60S ribosomal protein L10	RL10_RAT Q6PDV7 60S ribosomal protein L10 OS Rattus norvegicus GN Rpl10 PE 1 SV 3
RL10A_RAT	P62907	Rpl10a	0.00117093	0.00154551		0.00199836	60S ribosomal protein L10a	RL10A_RAT P62907 60S ribosomal protein L10a OS Rattus norvegicus GN Rpl10a PE 1 SV 2
RL11_RAT	P62914	Rpl11		0.00204659		0.00227666	60S ribosomal protein L11	RL11_RAT P62914 60S ribosomal protein L11 OS Rattus norvegicus GN Rpl11 PE 1 SV 2
RL12_RAT	P23358	Rpl12	0.0023555	0.00345305		0.00368629	60S ribosomal protein L12	RL12_RAT P23358 60S ribosomal protein L12 OS Rattus norvegicus GN Rpl12 PE 2 SV 1
RL13_RAT	P41123	Rpl13	0.00126531	0.00171367		0.00277084	60S ribosomal protein L13	RL13_RAT P41123 60S ribosomal protein L13 OS Rattus norvegicus GN Rpl13 PE 1 SV 2
RL13A_RAT	P35427	Rpl13a				0.00222712	60S ribosomal protein L13a	RL13A_RAT P35427 60S ribosomal protein L13a OS Rattus norvegicus GN Rpl13a PE 1 SV 2
RL14_RAT	Q63507	Rpl14				0.00157815	60S ribosomal protein L14	RL14_RAT Q63507 60S ribosomal protein L14 OS Rattus norvegicus GN Rpl14 PE 1 SV 3
RL15_RAT	P61314	Rpl15				0.00196705	60S ribosomal protein L15	RL15_RAT P61314 60S ribosomal protein L15 OS Rattus norvegicus GN Rpl15 PE 1 SV 2
RL17_RAT	P24049	Rpl17				0.00179063	60S ribosomal protein L17	RL17_RAT P24049 60S ribosomal protein L17 OS Rattus norvegicus GN Rpl17 PE 2 SV 3
RL18_RAT	P12001	Rpl18	0.00159043	0.00152677		0.00510393	60S ribosomal protein L18	RL18_RAT P12001 60S ribosomal protein L18 OS Rattus norvegicus GN Rpl18 PE 2 SV 2
RL18A_RAT	P62718	Rpl18a	0.0013764			0.00235023	60S ribosomal protein L18a	RL18A_RAT P62718 60S ribosomal protein L18a OS Rattus norvegicus GN Rpl18a PE 2 SV 1
RL19_RAT	P84100	Rpl19				0.00198465	60S ribosomal protein L19	RL19_RAT P84100 60S ribosomal protein L19 OS Rattus norvegicus GN Rpl19 PE 1 SV 1
RL21_RAT	P20280	Rpl21				0.002253	60S ribosomal protein L21	RL21_RAT P20280 60S ribosomal protein L21 OS Rattus norvegicus GN Rpl21 PE 1 SV 3
RL22_RAT	P47198	Rpl22		0.00139173		0.00166453	60S ribosomal protein L22	RL22_RAT P47198 60S ribosomal protein L22 OS Rattus norvegicus GN Rpl22 PE 2 SV 2
RL23_RAT	P62832	Rpl23		0.00315065		0.00306748	60S ribosomal protein L23	RL23_RAT P62832 60S ribosomal protein L23 OS Rattus norvegicus GN Rpl23 PE 2 SV 1
RL23A_RAT	P62752	Rpl23a				0.00397673	60S ribosomal protein L23a	RL23A_RAT P62752 60S ribosomal protein L23a OS Rattus norvegicus GN Rpl23a PE 2 SV 1
RL24_RAT	P83732	Rpl24				0.0022443	60S ribosomal protein L24	RL24_RAT P83732 60S ribosomal protein L24 OS Rattus norvegicus GN Rpl24 PE 1 SV 1
RL26_RAT	P12749	Rpl26				0.00130848	60S ribosomal protein L26	RL26_RAT P12749 60S ribosomal protein L26 OS Rattus norvegicus GN Rpl26 PE 1 SV 1
RL27_RAT	P61354	Rpl27				0.00246435	60S ribosomal protein L27	RL27_RAT P61354 60S ribosomal protein L27 OS Rattus norvegicus GN Rpl27 PE 2 SV 2
RL27A_RAT	P18445	Rpl27a				0.00222315	60S ribosomal protein L27a	RL27A_RAT P18445 60S ribosomal protein L27a OS Rattus norvegicus GN Rpl27a PE 1 SV 3
RL28_RAT	P17702	Rpl28				0.000715542	60S ribosomal protein L28	RL28_RAT P17702 60S ribosomal protein L28 OS Rattus norvegicus GN Rpl28 PE 1 SV 4
RL29_RAT	P25886	Rpl29				0.000437328	60S ribosomal protein L29	RL29_RAT P25886 60S ribosomal protein L29 OS Rattus norvegicus GN Rpl29 PE 1 SV 3
RL3_RAT	P21531	Rpl3	0.000851914			0.00155876	60S ribosomal protein L3	RL3_RAT P21531 60S ribosomal protein L3 OS Rattus norvegicus GN Rpl3 PE 1 SV 3
RL30_RAT	P62890	Rpl30	0.00201389	0.00234585		0.00403895	60S ribosomal protein L30	RL30_RAT P62890 60S ribosomal protein L30 OS Rattus norvegicus GN Rpl30 PE 2 SV 2
RL31_RAT	P62902	Rpl31				0.00245281	60S ribosomal protein L31	RL31_RAT P62902 60S ribosomal protein L31 OS Rattus norvegicus GN Rpl31 PE 2 SV 1
RL32_RAT	P62912	Rpl32				0.00106305	60S ribosomal protein L32	RL32_RAT P62912 60S ribosomal protein L32 OS Rattus norvegicus GN Rpl32 PE 1 SV 2
RL34_RAT	P11250	Rpl34				0.00103036	60S ribosomal protein L34	RL34_RAT P11250 60S ribosomal protein L34 OS Rattus norvegicus GN Rpl34 PE 1 SV 3
RL35_RAT	P17078	Rpl35		0.00242593		0.000748427	60S ribosomal protein L35	RL35_RAT P17078 60S ribosomal protein L35 OS Rattus norvegicus GN Rpl35 PE 1 SV 3
RL35A_RAT	P04646	Rpl35a				0.000729814	60S ribosomal protein L35a	RL35A_RAT P04646 60S ribosomal protein L35a OS Rattus norvegicus GN Rpl35a PE 3 SV 1
RL36_RAT	P39032	Rpl36				0.000929155	60S ribosomal protein L36	RL36_RAT P39032 60S ribosomal protein L36 OS Rattus norvegicus GN Rpl36 PE 1 SV 2
RL36A_RAT	P83883	Rpl36a				0.000666779	60S ribosomal protein L36a	RL36A_RAT P83883 60S ribosomal protein L36a OS Rattus norvegicus GN Rpl36a PE 1 SV 2
RL37A_RAT	P61515	Rpl37a				0.000794338	60S ribosomal protein L37a	RL37A_RAT P61515 60S ribosomal protein L37a OS Rattus norvegicus GN Rpl37a PE 1 SV 2
RL4_RAT	P50878	Rpl4		0.000573601		0.00226283	60S ribosomal protein L4	RL4_RAT P50878 60S ribosomal protein L4 OS Rattus norvegicus GN Rpl4 PE 2 SV 3
RL5_RAT	P09895	Rpl5	0.000945862	0.00125471		0.00167628	60S ribosomal protein L5	RL5_RAT P09895 60S ribosomal protein L5 OS Rattus norvegicus GN Rpl5 PE 1 SV 3
RL6_RAT	P21533	Rpl6				0.00239037	60S ribosomal protein L6	RL6_RAT P21533 60S ribosomal protein L6 OS Rattus norvegicus GN Rpl6 PE 1 SV 5
RL7_RAT	P05426	Rpl7		0.00169565		0.00331458	60S ribosomal protein L7	RL7_RAT P05426 60S ribosomal protein L7 OS Rattus norvegicus GN Rpl7 PE 1 SV 2
RL7A_RAT	P62425	Rpl7a	0.00128866	0.00149799		0.00280308	60S ribosomal protein L7a	RL7A_RAT P62425 60S ribosomal protein L7a OS Rattus norvegicus GN Rpl7a PE 1 SV 2
RL8_RAT	P62919	Rpl8	0.00133908	0.00133278		0.00230838	60S ribosomal protein L8	RL8_RAT P62919 60S ribosomal protein L8 OS Rattus norvegicus GN Rpl8 PE 2 SV 2
RL9_RAT	P17077	Rpl9		0.000573151		0.0028075	60S ribosomal protein L9	RL9_RAT P17077 60S ribosomal protein L9 OS Rattus norvegicus GN Rpl9 PE 1 SV 1
RLA0_RAT	P19945	Rplp0	0.00212196	0.00191463		0.00436274	60S acidic ribosomal protein P0	RLA0_RAT P19945 60S acidic ribosomal protein P0 OS Rattus norvegicus GN Rplp0 PE 1 SV 2
RLA1_RAT	P19944	Rplp1	0.00389795	0.00513354		0.0128676	60S acidic ribosomal protein P1	RLA1_RAT P19944 60S acidic ribosomal protein P1 OS Rattus norvegicus GN Rplp1 PE 3 SV 1
RLA2_RAT	P02401	Rplp2	0.00349557	0.00336232		0.00746788	60S acidic ribosomal protein P2	RLA2_RAT P02401 60S acidic ribosomal protein P2 OS Rattus norvegicus GN Rplp2 PE 1 SV 2
RMD1_RAT	Q4G069	Fam82b				0.00042684	Regulator of microtubule dynamics protein 1	RMD1_RAT Q4G069 Regulator of microtubule dynamics protein 1 OS Rattus norvegicus GN Fam82b PE 2 SV 1
RNH2B_RAT	Q5XI96	Rnaseh2b		0.0045844			Ribonuclease H2 subunit B	RNH2B_RAT Q5XI96 Ribonuclease H2 subunit B OS Rattus norvegicus GN Rnaseh2b PE 2 SV 1
RNS1B_RAT	P00684	Rnase1	0.00120984				Ribonuclease pancreatic beta type	RNS1B_RAT P00684 Ribonuclease pancreatic beta type OS Rattus norvegicus GN Rnase1 PE 1 SV 1
ROA1_RAT	P04256	Hnrnpa1	0.00184842	0.000486151			Heterogeneous nuclear ribonucleoprotein A1	ROA1_RAT P04256 Heterogeneous nuclear ribonucleoprotein A1 OS Rattus norvegicus GN Hnrnpa1 PE 1 SV 3
ROA2_RAT	A7VJC2	Hnrnpa2b1	0.004422	0.00315457		0.000526987	Heterogeneous nuclear ribonucleoproteins A2 B1	ROA2_RAT A7VJC2 Heterogeneous nuclear ribonucleoproteins A2 B1 OS Rattus norvegicus GN Hnrnpa2b1 PE 1 SV 1
ROA3_RAT	Q6URK4	Hnrnpa3	0.00323033	0.00235516			Heterogeneous nuclear ribonucleoprotein A3	ROA3_RAT Q6URK4 Heterogeneous nuclear ribonucleoprotein A3 OS Rattus norvegicus GN Hnrnpa3 PE 1 SV 1
ROD1_RAT	Q9Z118	Rod1			0.000587495		Regulator of differentiation 1	ROD1_RAT Q9Z118 Regulator of differentiation 1 OS Rattus norvegicus GN Rod1 PE 2 SV 1
RPH3L_RAT	O54880	Rph3al	0.00123561				Rab effector Noc2	RPH3L_RAT O54880 Rab effector Noc2 OS Rattus norvegicus GN Rph3al PE 1 SV 1
RPN1_RAT	P07153	Rpn	0.00188962	0.00239593		0.00206089	Dolichyl diphosphooligosaccharide protein glycosyltransferase subunit 1	RPN1_RAT P07153 Dolichyl diphosphooligosaccharide protein glycosyltransferase subunit 1 OS Rattus norvegicus GN Rpn
RPN2_RAT	P25235	Rpn	0.00140695	0.00175163		0.00300187	Dolichyl diphosphooligosaccharide protein glycosyltransferase subunit 2	RPN2_RAT P25235 Dolichyl diphosphooligosaccharide protein glycosyltransferase subunit 2 OS Rattus norvegicus GN Rpn
RS10_RAT	P63326	Rps10				0.00168458	40S ribosomal protein S10	RS10_RAT P63326 40S ribosomal protein S10 OS Rattus norvegicus GN Rps10 PE 2 SV 1
RS11_RAT	P62282	Rps11	0.00135664			0.00253267	40S ribosomal protein S11	RS11_RAT P62282 40S ribosomal protein S11 OS Rattus norvegicus GN Rps11 PE 1 SV 3
RS12_RAT	P63324	Rps12	0.00108744	0.00152738		0.00156137	40S ribosomal protein S12	RS12_RAT P63324 40S ribosomal protein S12 OS Rattus norvegicus GN Rps12 PE 1 SV 2
RS13_RAT	P62278	Rps13		0.00218583		0.00162923	40S ribosomal protein S13	RS13_RAT P62278 40S ribosomal protein S13 OS Rattus norvegicus GN Rps13 PE 2 SV 2
RS14_RAT	P13471	Rps14	0.0015566	0.00234716		0.00205792	40S ribosomal protein S14	RS14_RAT P13471 40S ribosomal protein S14 OS Rattus norvegicus GN Rps14 PE 2 SV 3
RS15A_RAT	P62246	Rps15a		0.00249264		0.000931164	40S ribosomal protein S15a	RS15A_RAT P62246 40S ribosomal protein S15a OS Rattus norvegicus GN Rps15a PE 1 SV 2
RS16_RAT	P62250	Rps16	0.00204949	0.00361679		0.00252436	40S ribosomal protein S16	RS16_RAT P62250 40S ribosomal protein S16 OS Rattus norvegicus GN Rps16 PE 1 SV 2
RS17_RAT	P04644	Rps17	0.00132124	0.00187541		0.00255761	40S ribosomal protein S17	RS17_RAT P04644 40S ribosomal protein S17 OS Rattus norvegicus GN Rps17 PE 2 SV 3
RS18_RAT	P62271	Rps18	0.00113333	0.00168457		0.00157689	40S ribosomal protein S18	RS18_RAT P62271 40S ribosomal protein S18 OS Rattus norvegicus GN Rps18 PE 1 SV 3
RS19_RAT	P17074	Rps19		0.00163617		0.00131581	40S ribosomal protein S19	RS19_RAT P17074 40S ribosomal protein S19 OS Rattus norvegicus GN Rps19 PE 2 SV 3
RS2_RAT	P27952	Rps2				0.00242315	40S ribosomal protein S2	RS2_RAT P27952 40S ribosomal protein S2 OS Rattus norvegicus GN Rps2 PE 1 SV 1
RS20_RAT	P60868	Rps20	0.00173781	0.00229828		0.001197	40S ribosomal protein S20	RS20_RAT P60868 40S ribosomal protein S20 OS Rattus norvegicus GN Rps20 PE 3 SV 1
RS21_RAT	P05765	Rps21				0.000902429	40S ribosomal protein S21	RS21_RAT P05765 40S ribosomal protein S21 OS Rattus norvegicus GN Rps21 PE 1 SV 1
RS23_RAT	P62268	Rps23				0.00112007	40S ribosomal protein S23	RS23_RAT P62268 40S ribosomal protein S23 OS Rattus norvegicus GN Rps23 PE 2 SV 3
RS24_RAT	P62850	Rps24				0.0014242	40S ribosomal protein S24	RS24_RAT P62850 40S ribosomal protein S24 OS Rattus norvegicus GN Rps24 PE 2 SV 1
RS25_RAT	P62853	Rps25				0.00125386	40S ribosomal protein S25	RS25_RAT P62853 40S ribosomal protein S25 OS Rattus norvegicus GN Rps25 PE 2 SV 1
RS26_RAT	P62856	Rps26				0.00271326	40S ribosomal protein S26	RS26_RAT P62856 40S ribosomal protein S26 OS Rattus norvegicus GN Rps26 PE 3 SV 3
RS27_RAT	Q71TY3	Rps27				0.00146853	40S ribosomal protein S27	RS27_RAT Q71TY3 40S ribosomal protein S27 OS Rattus norvegicus GN Rps27 PE 2 SV 3
RS27L_RAT	P24051	Rps27l				0	40S ribosomal protein S27 like protein	RS27L_RAT P24051 40S ribosomal protein S27 like protein OS Rattus norvegicus GN Rps27l PE 1 SV 3
RS28_RAT	P62859	Rps28	0.00356472	0.00213712		0.00252324	40S ribosomal protein S28	RS28_RAT P62859 40S ribosomal protein S28 OS Rattus norvegicus GN Rps28 PE 1 SV 1
RS3_RAT	P62909	Rps3	0.00195944	0.00277083		0.00343874	40S ribosomal protein S3	RS3_RAT P62909 40S ribosomal protein S3 OS Rattus norvegicus GN Rps3 PE 2 SV 1
RS3A_RAT	P49242	Rps3a		0.00196263		0.00357527	40S ribosomal protein S3a	RS3A_RAT P49242 40S ribosomal protein S3a OS Rattus norvegicus GN Rps3a PE 1 SV 2
RS4X_RAT	P62703	Rps4x	0.00145959	0.00207511		0.00316686	40S ribosomal protein S4 X isoform	RS4X_RAT P62703 40S ribosomal protein S4 X isoform OS Rattus norvegicus GN Rps4x PE 2 SV 2
RS5_RAT	P24050	Rps5				0.000950529	40S ribosomal protein S5	RS5_RAT P24050 40S ribosomal protein S5 OS Rattus norvegicus GN Rps5 PE 2 SV 3
RS6_RAT	P62755	Rps6	0.00168646	0.00290607		0.00325527	40S ribosomal protein S6	RS6_RAT P62755 40S ribosomal protein S6 OS Rattus norvegicus GN Rps6 PE 1 SV 1
RS7_RAT	P62083	Rps7	0.00116681	0.00155329		0.00364875	40S ribosomal protein S7	RS7_RAT P62083 40S ribosomal protein S7 OS Rattus norvegicus GN Rps7 PE 1 SV 1
RS8_RAT	P62243	Rps8	0.00136886	0.00204874		0.00417907	40S ribosomal protein S8	RS8_RAT P62243 40S ribosomal protein S8 OS Rattus norvegicus GN Rps8 PE 1 SV 2
RS9_RAT	P29314	Rps9	0.00128002	0.00148731		0.00188205	40S ribosomal protein S9	RS9_RAT P29314 40S ribosomal protein S9 OS Rattus norvegicus GN Rps9 PE 1 SV 4
RSSA_RAT	P38983	Rpsa	0.00234478	0.00361988		0.00590494	40S ribosomal protein SA	RSSA_RAT P38983 40S ribosomal protein SA OS Rattus norvegicus GN Rpsa PE 1 SV 3
RTN1_RAT	Q64548	Rtn1			0.000632088		Reticulon 1	RTN1_RAT Q64548 Reticulon 1 OS Rattus norvegicus GN Rtn1 PE 2 SV 1
S100B_RAT	P04631	S100b			0.00263776		Protein S100 B	S100B_RAT P04631 Protein S100 B OS Rattus norvegicus GN S100b PE 1 SV 2
S22AI_RAT	Q6AY78	Slc22a18				0.000969952	Solute carrier family 22 member 18	S22AI_RAT Q6AY78 Solute carrier family 22 member 18 OS Rattus norvegicus GN Slc22a18 PE 2 SV 2
S27A2_RAT	P97524	Slc27a2				0.00362721	Very long chain acyl CoA synthetase	S27A2_RAT P97524 Very long chain acyl CoA synthetase OS Rattus norvegicus GN Slc27a2 PE 1 SV 1
S27A5_RAT	Q9ES38	Slc27a5				0.00450898	Bile acyl CoA synthetase	S27A5_RAT Q9ES38 Bile acyl CoA synthetase OS Rattus norvegicus GN Slc27a5 PE 1 SV 1
SAC1_RAT	Q9ES21	Sacm1l				0.000758809	Phosphatidylinositide phosphatase SAC1	SAC1_RAT Q9ES21 Phosphatidylinositide phosphatase SAC1 OS Rattus norvegicus GN Sacm1l PE 1 SV 1
SAHH_RAT	P10760	Ahcy	0.00244696	0.00126766		0.000546093	Adenosylhomocysteinase	SAHH_RAT P10760 Adenosylhomocysteinase OS Rattus norvegicus GN Ahcy PE 1 SV 3
SAP_RAT	P10960	Psap		0.000458649	0.00184565		Sulfated glycoprotein 1	SAP_RAT P10960 Sulfated glycoprotein 1 OS Rattus norvegicus GN Psap PE 1 SV 1
SARDH_RAT	Q64380	Sardh		0.000638575			Sarcosine dehydrogenase mitochondrial	SARDH_RAT Q64380 Sarcosine dehydrogenase mitochondrial OS Rattus norvegicus GN Sardh PE 1 SV 2
SBP1_RAT	Q8VIF7	Selenbp1				0.000616287	Selenium binding protein 1	SBP1_RAT Q8VIF7 Selenium binding protein 1 OS Rattus norvegicus GN Selenbp1 PE 1 SV 1
SC22B_RAT	Q4KM74	Sec22b	0.00116466	0.00160514		0.000446021	Vesicle trafficking protein SEC22b	SC22B_RAT Q4KM74 Vesicle trafficking protein SEC22b OS Rattus norvegicus GN Sec22b PE 1 SV 3
SC31A_RAT	Q9Z2Q1	Sec31a		0.00146622			Protein transport protein Sec31A	SC31A_RAT Q9Z2Q1 Protein transport protein Sec31A OS Rattus norvegicus GN Sec31a PE 1 SV 2
SCG1_RAT	O35314	Chgb	0.00245532				Secretogranin 1	SCG1_RAT O35314 Secretogranin 1 OS Rattus norvegicus GN Chgb PE 1 SV 2
SCG2_RAT	P10362	Scg2	0.0109892	0.00294518			Secretogranin 2	SCG2_RAT P10362 Secretogranin 2 OS Rattus norvegicus GN Scg2 PE 2 SV 1
SCG3_RAT	P47868	Scg3	0.00583265	0.00104365			Secretogranin 3	SCG3_RAT P47868 Secretogranin 3 OS Rattus norvegicus GN Scg3 PE 2 SV 1
SCOT1_RAT	B2GV06	Oxct1	0.000548476	0.00110686	0.000842814		Succinyl CoA 3 ketoacid coenzyme A transferase 1 mitochondrial	SCOT1_RAT B2GV06 Succinyl CoA 3 ketoacid coenzyme A transferase 1 mitochondrial OS Rattus norvegicus GN Oxct1 PE 1 S
SCPDH_RAT	Q6AY30	Sccpdh				0.000583417	Probable saccharopine dehydrogenase	SCPDH_RAT Q6AY30 Probable saccharopine dehydrogenase OS Rattus norvegicus GN Sccpdh PE 2 SV 1
SEC13_RAT	Q5XFW8	Sec13		0.00143546			Protein SEC13 homolog	SEC13_RAT Q5XFW8 Protein SEC13 homolog OS Rattus norvegicus GN Sec13 PE 1 SV 1
SEC20_RAT	Q8VHI8	Bnip1		0.000753856			Vesicle transport protein SEC20	SEC20_RAT Q8VHI8 Vesicle transport protein SEC20 OS Rattus norvegicus GN Bnip1 PE 2 SV 1
SEGN_RAT	Q6R556	Scgn	0.00272819	0.00433319			Secretagogin	SEGN_RAT Q6R556 Secretagogin OS Rattus norvegicus GN Scgn PE 1 SV 1
SEPT7_RAT	Q9WVC0	2007-09-01			0.000337529		Septin 7	SEPT7_RAT Q9WVC0 Septin 7 OS Rattus norvegicus GN Sept7 PE 1 SV 1
SET_RAT	Q63945	Set	0.00286401	0.000698			Protein SET	SET_RAT Q63945 Protein SET OS Rattus norvegicus GN Set PE 1 SV 2
SFR12_RAT	Q9JKL7	Sfrs12		0.00129532			Splicing factor arginine serine rich 12	SFR12_RAT Q9JKL7 Splicing factor arginine serine rich 12 OS Rattus norvegicus GN Sfrs12 PE 1 SV 1
SFXN1_RAT	Q63965	Sfxn1		0.000159191		0.000740554	Sideroflexin 1	SFXN1_RAT Q63965 Sideroflexin 1 OS Rattus norvegicus GN Sfxn1 PE 2 SV 4
SH3G1_RAT	O35964	Sh3gl1			0.000525741		Endophilin A2	SH3G1_RAT O35964 Endophilin A2 OS Rattus norvegicus GN Sh3gl1 PE 1 SV 1
SH3G2_RAT	O35179	Sh3gl2			0.00174834		Endophilin A1	SH3G2_RAT O35179 Endophilin A1 OS Rattus norvegicus GN Sh3gl2 PE 1 SV 2
SIRT2_RAT	Q5RJQ4	Sirt2			0.00127715		NAD dependent deacetylase sirtuin 2	SIRT2_RAT Q5RJQ4 NAD dependent deacetylase sirtuin 2 OS Rattus norvegicus GN Sirt2 PE 1 SV 1
SMS_RAT	P60042	Sst	0.0034155				Somatostatin	SMS_RAT P60042 Somatostatin OS Rattus norvegicus GN Sst PE 1 SV 1
SNAA_RAT	P54921	Napa			0.000497408	0.000497289	Alpha soluble NSF attachment protein	SNAA_RAT P54921 Alpha soluble NSF attachment protein OS Rattus norvegicus GN Napa PE 1 SV 2
SNAB_RAT	P85969	Napb			0.00118358	0.000105184	Beta soluble NSF attachment protein	SNAB_RAT P85969 Beta soluble NSF attachment protein OS Rattus norvegicus GN Napb PE 1 SV 1
SND1_RAT	Q66X93	Snd1	0.000904468	0.00145695		0.00148081	Staphylococcal nuclease domain containing protein 1	SND1_RAT Q66X93 Staphylococcal nuclease domain containing protein 1 OS Rattus norvegicus GN Snd1 PE 2 SV 1
SNG1_RAT	Q62876	Syngr1			0.00115113		Synaptogyrin 1	SNG1_RAT Q62876 Synaptogyrin 1 OS Rattus norvegicus GN Syngr1 PE 2 SV 1
SNP25_RAT	P60881	Snap25			0.00223867		Synaptosomal associated protein 25	SNP25_RAT P60881 Synaptosomal associated protein 25 OS Rattus norvegicus GN Snap25 PE 1 SV 1
SO1A1_RAT	P46720	Slco1a1				8.13362e-05	Solute carrier organic anion transporter family member 1A1	SO1A1_RAT P46720 Solute carrier organic anion transporter family member 1A1 OS Rattus norvegicus GN Slco1a1 PE 1 SV 1
SO1A4_RAT	O35913	Slco1a4				0.000272006	Solute carrier organic anion transporter family member 1A4	SO1A4_RAT O35913 Solute carrier organic anion transporter family member 1A4 OS Rattus norvegicus GN Slco1a4 PE 2 SV 1
SODC_RAT	P07632	Sod1	0.00953821	0.0126846	0.00211097	0.00322558	Superoxide dismutase Cu Zn	SODC_RAT P07632 Superoxide dismutase Cu Zn OS Rattus norvegicus GN Sod1 PE 1 SV 2
SODM_RAT	P07895	Sod2			0.00192727		Superoxide dismutase Mn mitochondrial	SODM_RAT P07895 Superoxide dismutase Mn mitochondrial OS Rattus norvegicus GN Sod2 PE 1 SV 2
SPA3N_RAT	P09006	Serpina3n				0.000357804	Serine protease inhibitor A3N	SPA3N_RAT P09006 Serine protease inhibitor A3N OS Rattus norvegicus GN Serpina3n PE 1 SV 3
SPAT1_RAT	Q6AY22	Spata1	0.000416029				Spermatogenesis associated protein 1	SPAT1_RAT Q6AY22 Spermatogenesis associated protein 1 OS Rattus norvegicus GN Spata1 PE 2 SV 1
SRPRB_RAT	Q4FZX7	Srprb	0.00365968	0.00107967			Signal recognition particle receptor subunit beta	SRPRB_RAT Q4FZX7 Signal recognition particle receptor subunit beta OS Rattus norvegicus GN Srprb PE 2 SV 1
SSDH_RAT	P51650	Aldh5a1			0.000502886		Succinate semialdehyde dehydrogenase mitochondrial	SSDH_RAT P51650 Succinate semialdehyde dehydrogenase mitochondrial OS Rattus norvegicus GN Aldh5a1 PE 1 SV 2
SSRA_RAT	Q7TPJ0	Ssr1				0.000660725	Translocon associated protein subunit alpha	SSRA_RAT Q7TPJ0 Translocon associated protein subunit alpha OS Rattus norvegicus GN Ssr1 PE 2 SV 1
SSRD_RAT	Q07984	Ssr4		0.00215427		0.00158768	Translocon associated protein subunit delta	SSRD_RAT Q07984 Translocon associated protein subunit delta OS Rattus norvegicus GN Ssr4 PE 2 SV 1
SSRG_RAT	Q08013	Ssr3				0.000948378	Translocon associated protein subunit gamma	SSRG_RAT Q08013 Translocon associated protein subunit gamma OS Rattus norvegicus GN Ssr3 PE 1 SV 2
ST1A1_RAT	P17988	Sult1a1				0.000622415	Sulfotransferase 1A1	ST1A1_RAT P17988 Sulfotransferase 1A1 OS Rattus norvegicus GN Sult1a1 PE 1 SV 1
ST1B1_RAT	P52847	Sult1b1				0.000280107	Sulfotransferase family cytosolic 1B member 1	ST1B1_RAT P52847 Sulfotransferase family cytosolic 1B member 1 OS Rattus norvegicus GN Sult1b1 PE 1 SV 2
ST1C1_RAT	P50237	Sult1c1				0.00045423	Sulfotransferase 1C1	ST1C1_RAT P50237 Sulfotransferase 1C1 OS Rattus norvegicus GN Sult1c1 PE 1 SV 1
STIP1_RAT	O35814	Stip1	0.00160708	0.00148741	0.0020715		Stress induced phosphoprotein 1	STIP1_RAT O35814 Stress induced phosphoprotein 1 OS Rattus norvegicus GN Stip1 PE 1 SV 1
STML2_RAT	Q4FZT0	Stoml2		0.00195102		0.000267469	Stomatin like protein 2	STML2_RAT Q4FZT0 Stomatin like protein 2 OS Rattus norvegicus GN Stoml2 PE 1 SV 1
STX1A_RAT	P32851	Stx1a			0.000667689		Syntaxin 1A	STX1A_RAT P32851 Syntaxin 1A OS Rattus norvegicus GN Stx1a PE 1 SV 1
STX1B_RAT	P61265	Stx1b			0.00226372		Syntaxin 1B	STX1B_RAT P61265 Syntaxin 1B OS Rattus norvegicus GN Stx1b PE 1 SV 1
STXB1_RAT	P61765	Stxbp1		0.00135992	0.00420383		Syntaxin binding protein 1	STXB1_RAT P61765 Syntaxin binding protein 1 OS Rattus norvegicus GN Stxbp1 PE 1 SV 1
SUCA_RAT	P13086	Suclg1		0.000893586	0.000542102	0.00117057	Succinyl CoA ligase GDP forming subunit alpha mitochondrial	SUCA_RAT P13086 Succinyl CoA ligase GDP forming subunit alpha mitochondrial OS Rattus norvegicus GN Suclg1 PE 2 S
SUOX_RAT	Q07116	Suox		0.000875467		0.00119063	Sulfite oxidase mitochondrial	SUOX_RAT Q07116 Sulfite oxidase mitochondrial OS Rattus norvegicus GN Suox PE 1 SV 2
SV2A_RAT	Q02563	Sv2a			0.000699687		Synaptic vesicle glycoprotein 2A	SV2A_RAT Q02563 Synaptic vesicle glycoprotein 2A OS Rattus norvegicus GN Sv2a PE 1 SV 2
SYAC_RAT	P50475	Aars		0.000436586	0.000328426		Alanyl tRNA synthetase cytoplasmic Fragments	SYAC_RAT P50475 Alanyl tRNA synthetase cytoplasmic Fragments OS Rattus norvegicus GN Aars PE 1 SV 2
SYG_RAT	Q5I0G4	Gars		0.00098509			Glycyl tRNA synthetase Fragment	SYG_RAT Q5I0G4 Glycyl tRNA synthetase Fragment OS Rattus norvegicus GN Gars PE 1 SV 1
SYN1_RAT	P09951	Syn1			0.00233215		Synapsin 1	SYN1_RAT P09951 Synapsin 1 OS Rattus norvegicus GN Syn1 PE 1 SV 3
SYN2_RAT	Q63537	Syn2			0.00264438		Synapsin 2	SYN2_RAT Q63537 Synapsin 2 OS Rattus norvegicus GN Syn2 PE 1 SV 1
SYPH_RAT	P07825	Syp			0.00295254		Synaptophysin	SYPH_RAT P07825 Synaptophysin OS Rattus norvegicus GN Syp PE 1 SV 1
SYSC_RAT	Q6P799	Sars		0.000399897			Seryl tRNA synthetase cytoplasmic	SYSC_RAT Q6P799 Seryl tRNA synthetase cytoplasmic OS Rattus norvegicus GN Sars PE 1 SV 3
SYT1_RAT	P21707	Syt1			0.00308683		Synaptotagmin 1	SYT1_RAT P21707 Synaptotagmin 1 OS Rattus norvegicus GN Syt1 PE 1 SV 3
SYT2_RAT	P29101	Syt2			0.000195921		Synaptotagmin 2	SYT2_RAT P29101 Synaptotagmin 2 OS Rattus norvegicus GN Syt2 PE 1 SV 1
SYT5_RAT	P47861	Syt5			0.000819331		Synaptotagmin 5	SYT5_RAT P47861 Synaptotagmin 5 OS Rattus norvegicus GN Syt5 PE 1 SV 1
SYTC_RAT	Q5XHY5	Tars		0.00075841			Threonyl tRNA synthetase cytoplasmic	SYTC_RAT Q5XHY5 Threonyl tRNA synthetase cytoplasmic OS Rattus norvegicus GN Tars PE 2 SV 1
SYTL4_RAT	Q8VHQ7	Sytl4		0.00183171			Synaptotagmin like protein 4	SYTL4_RAT Q8VHQ7 Synaptotagmin like protein 4 OS Rattus norvegicus GN Sytl4 PE 1 SV 1
SYUA_RAT	P37377	Snca			0.00735277		Alpha synuclein	SYUA_RAT P37377 Alpha synuclein OS Rattus norvegicus GN Snca PE 1 SV 1
SYUB_RAT	Q63754	Sncb			0.00455916		Beta synuclein	SYUB_RAT Q63754 Beta synuclein OS Rattus norvegicus GN Sncb PE 1 SV 1
SYWC_RAT	Q6P7B0	Wars		0.00106978			Tryptophanyl tRNA synthetase cytoplasmic	SYWC_RAT Q6P7B0 Tryptophanyl tRNA synthetase cytoplasmic OS Rattus norvegicus GN Wars PE 1 SV 2
T23O_RAT	P21643	Tdo2		0.000881628			Tryptophan 2 3 dioxygenase	T23O_RAT P21643 Tryptophan 2 3 dioxygenase OS Rattus norvegicus GN Tdo2 PE 2 SV 1
TAGL2_RAT	Q5XFX0	Tagln2	0.00159014	0.00366536			Transgelin 2	TAGL2_RAT Q5XFX0 Transgelin 2 OS Rattus norvegicus GN Tagln2 PE 1 SV 1
TAGL3_RAT	P37805	Tagln3		0			Transgelin 3	TAGL3_RAT P37805 Transgelin 3 OS Rattus norvegicus GN Tagln3 PE 1 SV 2
TALDO_RAT	Q9EQS0	Taldo1	0.00201857				Transaldolase	TALDO_RAT Q9EQS0 Transaldolase OS Rattus norvegicus GN Taldo1 PE 1 SV 2
TAU_RAT	P19332	Mapt			0.00253314		Microtubule associated protein tau	TAU_RAT P19332 Microtubule associated protein tau OS Rattus norvegicus GN Mapt PE 1 SV 3
TBA1A_RAT	P68370	Tuba1a	0	0.00043762	0.0260183	0	Tubulin alpha 1A chain	TBA1A_RAT P68370 Tubulin alpha 1A chain OS Rattus norvegicus GN Tuba1a PE 1 SV 1
TBA1B_RAT	Q6P9V9	Tuba1b	0.00827834	0.00462357	0	0	Tubulin alpha 1B chain	TBA1B_RAT Q6P9V9 Tubulin alpha 1B chain OS Rattus norvegicus GN Tuba1b PE 1 SV 1
TBA1C_RAT	Q6AYZ1	Tuba1c	0	0.0110211	0.0366893	0.00266941	Tubulin alpha 1C chain	TBA1C_RAT Q6AYZ1 Tubulin alpha 1C chain OS Rattus norvegicus GN Tuba1c PE 1 SV 1
TBA3_RAT	Q68FR8	Tuba3a	0.00638221	0.00129493	0.0262129	0	Tubulin alpha 3 chain	TBA3_RAT Q68FR8 Tubulin alpha 3 chain OS Rattus norvegicus GN Tuba3a PE 2 SV 1
TBA4A_RAT	Q5XIF6	Tuba4a	0.0119776	0.0112322	0.0423503	0.00119946	Tubulin alpha 4A chain	TBA4A_RAT Q5XIF6 Tubulin alpha 4A chain OS Rattus norvegicus GN Tuba4a PE 2 SV 1
TBA8_RAT	Q6AY56	Tuba8	0.000235266	0.00218648	0.00102252	0.000495612	Tubulin alpha 8 chain	TBA8_RAT Q6AY56 Tubulin alpha 8 chain OS Rattus norvegicus GN Tuba8 PE 2 SV 1
TBB2A_RAT	P85108	Tubb2a	0.00100485	0.00121365	0.0154564	0.000403	Tubulin beta 2A chain	TBB2A_RAT P85108 Tubulin beta 2A chain OS Rattus norvegicus GN Tubb2a PE 1 SV 1
TBB2B_RAT	Q3KRE8	Tubb2b	0.00052094	0.000230491	0.00413443	0.000205951	Tubulin beta 2B chain	TBB2B_RAT Q3KRE8 Tubulin beta 2B chain OS Rattus norvegicus GN Tubb2b PE 1 SV 1
TBB2C_RAT	Q6P9T8	Tubb2c	0.00541619	0.00180248	0.0144043	0.00128968	Tubulin beta 2C chain	TBB2C_RAT Q6P9T8 Tubulin beta 2C chain OS Rattus norvegicus GN Tubb2c PE 1 SV 1
TBB3_RAT	Q4QRB4	Tubb3	0.00157361	0.00241843	0.00900933	0.000249151	Tubulin beta 3 chain	TBB3_RAT Q4QRB4 Tubulin beta 3 chain OS Rattus norvegicus GN Tubb3 PE 1 SV 1
TBB5_RAT	P69897	Tubb5	0.00854003	0.0121402	0.0139609	0.00144317	Tubulin beta 5 chain	TBB5_RAT P69897 Tubulin beta 5 chain OS Rattus norvegicus GN Tubb5 PE 1 SV 1
TCP4_RAT	Q63396	Sub1	0.00201377	0.00156797			Activated RNA polymerase II transcriptional coactivator p15	TCP4_RAT Q63396 Activated RNA polymerase II transcriptional coactivator p15 OS Rattus norvegicus GN Sub1 PE 2 SV 3
TCPA_RAT	P28480	Cct1	0.00120208	0.00110579	0.000344852		T complex protein 1 subunit alpha	TCPA_RAT P28480 T complex protein 1 subunit alpha OS Rattus norvegicus GN Cct1 PE 1 SV 1
TCPB_RAT	Q5XIM9	Cct2	0.00122401	0.00103656			T complex protein 1 subunit beta	TCPB_RAT Q5XIM9 T complex protein 1 subunit beta OS Rattus norvegicus GN Cct2 PE 1 SV 3
TCPD_RAT	Q7TPB1	Cct4	0.0011612	0.00104486			T complex protein 1 subunit delta	TCPD_RAT Q7TPB1 T complex protein 1 subunit delta OS Rattus norvegicus GN Cct4 PE 1 SV 3
TCPE_RAT	Q68FQ0	Cct5		0.000763626			T complex protein 1 subunit epsilon	TCPE_RAT Q68FQ0 T complex protein 1 subunit epsilon OS Rattus norvegicus GN Cct5 PE 1 SV 1
TCPG_RAT	Q6P502	Cct3	0.00118664				T complex protein 1 subunit gamma	TCPG_RAT Q6P502 T complex protein 1 subunit gamma OS Rattus norvegicus GN Cct3 PE 1 SV 1
TCTP_RAT	P63029	Tpt1		0.00346951			Translationally controlled tumor protein	TCTP_RAT P63029 Translationally controlled tumor protein OS Rattus norvegicus GN Tpt1 PE 1 SV 1
TERA_RAT	P46462	Vcp	0.00300853	0.00429217	0.00127349	0.00406872	Transitional endoplasmic reticulum ATPase	TERA_RAT P46462 Transitional endoplasmic reticulum ATPase OS Rattus norvegicus GN Vcp PE 1 SV 3
THAS_RAT	P49430	Tbxas1		0.00351616			Thromboxane A synthase	THAS_RAT P49430 Thromboxane A synthase OS Rattus norvegicus GN Tbxas1 PE 2 SV 1
THIKA_RAT	P21775	Acaa1a		0.000608176			3 ketoacyl CoA thiolase A peroxisomal	THIKA_RAT P21775 3 ketoacyl CoA thiolase A peroxisomal OS Rattus norvegicus GN Acaa1a PE 2 SV 2
THIKB_RAT	P07871	Acaa1b		0			3 ketoacyl CoA thiolase B peroxisomal	THIKB_RAT P07871 3 ketoacyl CoA thiolase B peroxisomal OS Rattus norvegicus GN Acaa1b PE 2 SV 2
THIL_RAT	P17764	Acat1	0.00132815	0.00217052		0.00053919	Acetyl CoA acetyltransferase mitochondrial	THIL_RAT P17764 Acetyl CoA acetyltransferase mitochondrial OS Rattus norvegicus GN Acat1 PE 1 SV 1
THIM_RAT	P13437	Acaa2	0.0013799	0.000859135		0.00162879	3 ketoacyl CoA thiolase mitochondrial	THIM_RAT P13437 3 ketoacyl CoA thiolase mitochondrial OS Rattus norvegicus GN Acaa2 PE 1 SV 1
THIO_RAT	P11232	Txn	0.00199104	0.00513948			Thioredoxin	THIO_RAT P11232 Thioredoxin OS Rattus norvegicus GN Txn PE 1 SV 2
THTR_RAT	P24329	Tst			0.000711139	0.000659742	Thiosulfate sulfurtransferase	THTR_RAT P24329 Thiosulfate sulfurtransferase OS Rattus norvegicus GN Tst PE 1 SV 3
THY1_RAT	P01830	Thy1			0.000781344		Thy 1 membrane glycoprotein	THY1_RAT P01830 Thy 1 membrane glycoprotein OS Rattus norvegicus GN Thy1 PE 1 SV 1
TIM8A_RAT	Q9WVA1	Timm8a				0.000640843	Mitochondrial import inner membrane translocase subunit Tim8 A	TIM8A_RAT Q9WVA1 Mitochondrial import inner membrane translocase subunit Tim8 A OS Rattus norvegicus GN Timm8a PE 1 S
TIM8B_RAT	P62078	Timm8b	0.00532421				Mitochondrial import inner membrane translocase subunit Tim8 B	TIM8B_RAT P62078 Mitochondrial import inner membrane translocase subunit Tim8 B OS Rattus norvegicus GN Timm8b PE 2 S
TKT_RAT	P50137	Tkt	0.00387152	0.00256402	0.00125171	0.000767057	Transketolase	TKT_RAT P50137 Transketolase OS Rattus norvegicus GN Tkt PE 1 SV 1
TM9S2_RAT	Q66HG5	Tm9sf2		0.000605184			Transmembrane 9 superfamily member 2	TM9S2_RAT Q66HG5 Transmembrane 9 superfamily member 2 OS Rattus norvegicus GN Tm9sf2 PE 2 SV 1
TMED2_RAT	Q63524	Tmed2				0.000553254	Transmembrane emp24 domain containing protein 2	TMED2_RAT Q63524 Transmembrane emp24 domain containing protein 2 OS Rattus norvegicus GN Tmed2 PE 1 SV 1
TMED5_RAT	Q6AXN3	Tmed5				0.00038092	Transmembrane emp24 domain containing protein 5	TMED5_RAT Q6AXN3 Transmembrane emp24 domain containing protein 5 OS Rattus norvegicus GN Tmed5 PE 2 SV 1
TMEDA_RAT	Q63584	Tmed10				0.00125036	Transmembrane emp24 domain containing protein 10	TMEDA_RAT Q63584 Transmembrane emp24 domain containing protein 10 OS Rattus norvegicus GN Tmed10 PE 1 SV 2
TNI3K_RAT	Q7TQP6	Tnni3k			0.00176709		Serine threonine protein kinase TNNI3K	TNI3K_RAT Q7TQP6 Serine threonine protein kinase TNNI3K OS Rattus norvegicus GN Tnni3k PE 2 SV 3
TPIS_RAT	P48500	Tpi1	0.00385059	0.00468217	0.0106325	0.00117654	Triosephosphate isomerase	TPIS_RAT P48500 Triosephosphate isomerase OS Rattus norvegicus GN Tpi1 PE 1 SV 2
TPM1_RAT	P04692	Tpm1		0.00108882			Tropomyosin alpha 1 chain	TPM1_RAT P04692 Tropomyosin alpha 1 chain OS Rattus norvegicus GN Tpm1 PE 1 SV 3
TPM2_RAT	P58775	Tpm2		0.000139222			Tropomyosin beta chain	TPM2_RAT P58775 Tropomyosin beta chain OS Rattus norvegicus GN Tpm2 PE 2 SV 1
TPM3_RAT	Q63610	Tpm3	0.00100655	0.00138936			Tropomyosin alpha 3 chain	TPM3_RAT Q63610 Tropomyosin alpha 3 chain OS Rattus norvegicus GN Tpm3 PE 1 SV 2
TPM4_RAT	P09495	Tpm4		0.000558853			Tropomyosin alpha 4 chain	TPM4_RAT P09495 Tropomyosin alpha 4 chain OS Rattus norvegicus GN Tpm4 PE 1 SV 3
TRFE_RAT	P12346	Tf			0.000807693	0.00223318	Serotransferrin	TRFE_RAT P12346 Serotransferrin OS Rattus norvegicus GN Tf PE 1 SV 3
TRI54_RAT	Q5XIH6	Trim54	0.00974197	0.0215547			Tripartite motif containing protein 54	TRI54_RAT Q5XIH6 Tripartite motif containing protein 54 OS Rattus norvegicus GN Trim54 PE 2 SV 1
TRIM3_RAT	O70277	Trim3				0.0007128	Tripartite motif containing protein 3	TRIM3_RAT O70277 Tripartite motif containing protein 3 OS Rattus norvegicus GN Trim3 PE 1 SV 1
TRUB2_RAT	Q5XFW2	Trub2		0.0124012			Probable tRNA pseudouridine synthase 2	TRUB2_RAT Q5XFW2 Probable tRNA pseudouridine synthase 2 OS Rattus norvegicus GN Trub2 PE 2 SV 1
TRY1_RAT	P00762	Prss1		0.00157534		0.00236735	Anionic trypsin 1	TRY1_RAT P00762 Anionic trypsin 1 OS Rattus norvegicus GN Prss1 PE 1 SV 1
TRY3_RAT	P08426	Try3		0.00119227			Cationic trypsin 3	TRY3_RAT P08426 Cationic trypsin 3 OS Rattus norvegicus GN Try3 PE 2 SV 1
TRYP_PIGP00761TrypsinOSSusscrofa		PE 1	0.0337379	0.0129007	0.00147169			TRYP_PIG P00761 Trypsin OS Sus scrofa PE 1 SV 1
TXNL1_RAT	Q920J4	Txnl1		0.00119625			Thioredoxin like protein 1	TXNL1_RAT Q920J4 Thioredoxin like protein 1 OS Rattus norvegicus GN Txnl1 PE 1 SV 3
TXTP_RAT	P32089	Slc25a1				0.00112335	Tricarboxylate transport protein mitochondrial	TXTP_RAT P32089 Tricarboxylate transport protein mitochondrial OS Rattus norvegicus GN Slc25a1 PE 1 SV 1
TY3H_RAT	P04177	Th			0.000520203		Tyrosine 3 monooxygenase	TY3H_RAT P04177 Tyrosine 3 monooxygenase OS Rattus norvegicus GN Th PE 1 SV 3
TYB4_RAT	P62329	Tmsb4x	0.00481711		0.00437579		Thymosin beta 4	TYB4_RAT P62329 Thymosin beta 4 OS Rattus norvegicus GN Tmsb4x PE 1 SV 2
UAP56_RAT	Q63413	Bat1	0.00183118	0.00142266			Spliceosome RNA helicase Bat1	UAP56_RAT Q63413 Spliceosome RNA helicase Bat1 OS Rattus norvegicus GN Bat1 PE 2 SV 3
UB2D2_RAT	P62839	Ube2d2			0.00148138		Ubiquitin conjugating enzyme E2 D2	UB2D2_RAT P62839 Ubiquitin conjugating enzyme E2 D2 OS Rattus norvegicus GN Ube2d2 PE 2 SV 1
UB2D3_RAT	P61078	Ube2d3			0.00176828		Ubiquitin conjugating enzyme E2 D3	UB2D3_RAT P61078 Ubiquitin conjugating enzyme E2 D3 OS Rattus norvegicus GN Ube2d3 PE 2 SV 1
UBA1_RAT	Q5U300	Uba1	0.00280245	0.00346657	0.0013902		Ubiquitin like modifier activating enzyme 1	UBA1_RAT Q5U300 Ubiquitin like modifier activating enzyme 1 OS Rattus norvegicus GN Uba1 PE 1 SV 1
UBE2N_RAT	Q9EQX9	Ube2n	0.00194067	0.00207101	0.00188969		Ubiquitin conjugating enzyme E2 N	UBE2N_RAT Q9EQX9 Ubiquitin conjugating enzyme E2 N OS Rattus norvegicus GN Ube2n PE 1 SV 1
UBIQ_RAT	P62989	Rps27a	0.0201331	0.0180315	0.00509669	0.00373889	Ubiquitin	UBIQ_RAT P62989 Ubiquitin OS Rattus norvegicus GN Rps27a PE 1 SV 1
UCHL1_RAT	Q00981	Uchl1	0.00805702	0.00479268	0.0057666		Ubiquitin carboxyl terminal hydrolase isozyme L1	UCHL1_RAT Q00981 Ubiquitin carboxyl terminal hydrolase isozyme L1 OS Rattus norvegicus GN Uchl1 PE 1 SV 2
UCHL3_RAT	Q91Y78	Uchl3		0.000704243			Ubiquitin carboxyl terminal hydrolase isozyme L3	UCHL3_RAT Q91Y78 Ubiquitin carboxyl terminal hydrolase isozyme L3 OS Rattus norvegicus GN Uchl3 PE 1 SV 1
UCRI_RAT	P20788	Uqcrfs1				0.00138754	Cytochrome b c1 complex subunit Rieske mitochondrial	UCRI_RAT P20788 Cytochrome b c1 complex subunit Rieske mitochondrial OS Rattus norvegicus GN Uqcrfs1 PE 1 SV 2
UD11_RAT	Q64550	Ugt1a1				0.0031686	UDP glucuronosyltransferase 1 1	UD11_RAT Q64550 UDP glucuronosyltransferase 1 1 OS Rattus norvegicus GN Ugt1a1 PE 1 SV 1
UD12_RAT	P20720	Ugt1				0.000232993	UDP glucuronosyltransferase 1 2	UD12_RAT P20720 UDP glucuronosyltransferase 1 2 OS Rattus norvegicus GN Ugt1 PE 2 SV 2
UD13_RAT	Q64637	Ugt1				9.21689e-05	UDP glucuronosyltransferase 1 3	UD13_RAT Q64637 UDP glucuronosyltransferase 1 3 OS Rattus norvegicus GN Ugt1 PE 2 SV 1
UD15_RAT	Q64638	Ugt1				0.000414714	UDP glucuronosyltransferase 1 5	UD15_RAT Q64638 UDP glucuronosyltransferase 1 5 OS Rattus norvegicus GN Ugt1 PE 2 SV 1
UD16_RAT	P08430	Ugt1				0.000909024	UDP glucuronosyltransferase 1 6	UD16_RAT P08430 UDP glucuronosyltransferase 1 6 OS Rattus norvegicus GN Ugt1 PE 2 SV 1
UD17_RAT	Q64633	Ugt1				0	UDP glucuronosyltransferase 1 7	UD17_RAT Q64633 UDP glucuronosyltransferase 1 7 OS Rattus norvegicus GN Ugt1 PE 2 SV 1
UD18_RAT	Q64634	Ugt1				0.000353375	UDP glucuronosyltransferase 1 8	UD18_RAT Q64634 UDP glucuronosyltransferase 1 8 OS Rattus norvegicus GN Ugt1 PE 2 SV 1
UD2A1_RAT	P36510	Ugt2a1				0	UDP glucuronosyltransferase 2A1	UD2A1_RAT P36510 UDP glucuronosyltransferase 2A1 OS Rattus norvegicus GN Ugt2a1 PE 2 SV 1
UD2B1_RAT	P09875	Ugt2b1				0.00114644	UDP glucuronosyltransferase 2B1	UD2B1_RAT P09875 UDP glucuronosyltransferase 2B1 OS Rattus norvegicus GN Ugt2b1 PE 2 SV 1
UD2B2_RAT	P08541	Ugt2b2				0.00192912	UDP glucuronosyltransferase 2B2	UD2B2_RAT P08541 UDP glucuronosyltransferase 2B2 OS Rattus norvegicus GN Ugt2b2 PE 1 SV 1
UD2B3_RAT	P08542	Ugt2b3				0.00394578	UDP glucuronosyltransferase 2B3	UD2B3_RAT P08542 UDP glucuronosyltransferase 2B3 OS Rattus norvegicus GN Ugt2b3 PE 2 SV 2
UD2B4_RAT	P36511	Ugt2b4				0.00314345	UDP glucuronosyltransferase 2B4	UD2B4_RAT P36511 UDP glucuronosyltransferase 2B4 OS Rattus norvegicus GN Ugt2b4 PE 1 SV 1
UD2B5_RAT	P19488	Ugt2b5				0.00301564	UDP glucuronosyltransferase 2B5	UD2B5_RAT P19488 UDP glucuronosyltransferase 2B5 OS Rattus norvegicus GN Ugt2b5 PE 2 SV 1
UFM1_RAT	Q5BJP3	Ufm1		0.00214294			Ubiquitin fold modifier 1	UFM1_RAT Q5BJP3 Ubiquitin fold modifier 1 OS Rattus norvegicus GN Ufm1 PE 2 SV 1
UGGG1_RAT	Q9JLA3	Ugcgl1		0.00131133		0.00063307	UDP glucose glycoprotein glucosyltransferase 1	UGGG1_RAT Q9JLA3 UDP glucose glycoprotein glucosyltransferase 1 OS Rattus norvegicus GN Ugcgl1 PE 1 SV 2
UK114_RAT	P52759	Hrsp12				0.00200922	Ribonuclease UK114	UK114_RAT P52759 Ribonuclease UK114 OS Rattus norvegicus GN Hrsp12 PE 1 SV 3
URIC_RAT	P09118	Uox				0.00079147	Uricase	URIC_RAT P09118 Uricase OS Rattus norvegicus GN Uox PE 1 SV 3
USO1_RAT	P41542	Uso1		0.00131335			General vesicular transport factor p115	USO1_RAT P41542 General vesicular transport factor p115 OS Rattus norvegicus GN Uso1 PE 1 SV 1
VAMP2_RAT	P63045	Vamp2	0.00159989	0.00314839	0.00375988		Vesicle associated membrane protein 2	VAMP2_RAT P63045 Vesicle associated membrane protein 2 OS Rattus norvegicus GN Vamp2 PE 1 SV 2
VAMP3_RAT	P63025	Vamp3	0.00150069	0	0.000243565	0.000313131	Vesicle associated membrane protein 3	VAMP3_RAT P63025 Vesicle associated membrane protein 3 OS Rattus norvegicus GN Vamp3 PE 2 SV 1
VATB2_RAT	P62815	Atp6v1b2		0.00211223	0.00297715		V type proton ATPase subunit B brain isoform	VATB2_RAT P62815 V type proton ATPase subunit B brain isoform OS Rattus norvegicus GN Atp6v1b2 PE 1 SV 1
VATC1_RAT	Q5FVI6	Atp6v1c1		0.000657287	0.000690891		V type proton ATPase subunit C 1	VATC1_RAT Q5FVI6 V type proton ATPase subunit C 1 OS Rattus norvegicus GN Atp6v1c1 PE 2 SV 1
VATE1_RAT	Q6PCU2	Atp6v1e1		0.00119628			V type proton ATPase subunit E 1	VATE1_RAT Q6PCU2 V type proton ATPase subunit E 1 OS Rattus norvegicus GN Atp6v1e1 PE 1 SV 1
VDAC1_RAT	Q9Z2L0	Vdac1	0.00138934	0.00557266	0.000694357	0.00266358	Voltage dependent anion selective channel protein 1	VDAC1_RAT Q9Z2L0 Voltage dependent anion selective channel protein 1 OS Rattus norvegicus GN Vdac1 PE 1 SV 4
VDAC2_RAT	P81155	Vdac2	0.00181193	0.00166744		0.000645951	Voltage dependent anion selective channel protein 2	VDAC2_RAT P81155 Voltage dependent anion selective channel protein 2 OS Rattus norvegicus GN Vdac2 PE 1 SV 2
VDAC3_RAT	Q9R1Z0	Vdac3	0.00151535			0.00120014	Voltage dependent anion selective channel protein 3	VDAC3_RAT Q9R1Z0 Voltage dependent anion selective channel protein 3 OS Rattus norvegicus GN Vdac3 PE 1 SV 2
VIGLN_RAT	Q9Z1A6	Hdlbp		0.00174105			Vigilin	VIGLN_RAT Q9Z1A6 Vigilin OS Rattus norvegicus GN Hdlbp PE 1 SV 1
VIME_RAT	P31000	Vim				8.65419e-05	Vimentin	VIME_RAT P31000 Vimentin OS Rattus norvegicus GN Vim PE 1 SV 2
VINC_RAT	P85972	Vcl		0.0012778			Vinculin	VINC_RAT P85972 Vinculin OS Rattus norvegicus GN Vcl PE 1 SV 1
VISL1_RAT	P62762	Vsnl1			0.00295066		Visinin like protein 1	VISL1_RAT P62762 Visinin like protein 1 OS Rattus norvegicus GN Vsnl1 PE 1 SV 2
VPP1_RAT	P25286	Atp6v0a1			0.000770968		V type proton ATPase 116 kDa subunit a isoform 1	VPP1_RAT P25286 V type proton ATPase 116 kDa subunit a isoform 1 OS Rattus norvegicus GN Atp6v0a1 PE 2 SV 1
VTDB_RAT	P04276	Gc	0.00426959				Vitamin D binding protein	VTDB_RAT P04276 Vitamin D binding protein OS Rattus norvegicus GN Gc PE 1 SV 3
WBP2_RAT	Q8R478	Wbp2	0.0583333				WW domain binding protein 2	WBP2_RAT Q8R478 WW domain binding protein 2 OS Rattus norvegicus GN Wbp2 PE 1 SV 1
WDR1_RAT	Q5RKI0	Wdr1		0.001305			WD repeat containing protein 1	WDR1_RAT Q5RKI0 WD repeat containing protein 1 OS Rattus norvegicus GN Wdr1 PE 1 SV 3
