# Supplementary material for: Protein Markers for Insulin-Producing Beta Cells with Higher Glucose Sensitivity
Source: PLoS One. 2010 Dec 6;5(12):e14214. doi: 10.1371/journal.pone.0014214 (PMC2997773; doi:10.1371/journal.pone.0014214)
Supplement: Table S2 — Overview of protein identifications in rat beta cells, FACS-sorted for higher or lower glucose responsiveness. Table shows gene symbol, protein accession and full name of all identified proteins, with the relative molar amount units in respectively highly (HIGH) or lowly (LOW) glucose responsive beta cells. Molar amounts represent mean of 3 independent experiments, each injected in triplicate. (0.10 MB XLS) [file pone.0014214.s004.xls]

## Sheet: Table High Low
description	entry name	accession #	gene name	HIGH	LOW
1433B_RAT P35213 14 3 3 protein beta alpha OS Rattus norvegicus GN Ywhab PE 1 SV 3	1433B_RAT	P35213	Ywhab	0.00119643	0.00125484
1433E_RAT P62260 14 3 3 protein epsilon OS Rattus norvegicus GN Ywhae PE 1 SV 1	1433E_RAT	P62260	Ywhae	0.00313086	0.00247367
1433F_RAT P68511 14 3 3 protein eta OS Rattus norvegicus GN Ywhah PE 1 SV 2	1433F_RAT	P68511	Ywhah	0.000462297	0.000466228
1433G_RAT P61983 14 3 3 protein gamma OS Rattus norvegicus GN Ywhag PE 1 SV 2	1433G_RAT	P61983	Ywhag	0.00266214	0.00191052
1433T_RAT P68255 14 3 3 protein theta OS Rattus norvegicus GN Ywhaq PE 1 SV 1	1433T_RAT	P68255	Ywhaq	0.00131138	0.00222032
1433Z_RAT P63102 14 3 3 protein zeta delta OS Rattus norvegicus GN Ywhaz PE 1 SV 1	1433Z_RAT	P63102	Ywhaz	0.00383301	0.00307694
7B2_RAT P27682 Neuroendocrine protein 7B2 OS Rattus norvegicus GN Scg5 PE 1 SV 1	7B2_RAT	P27682	Scg5	0.00115029	0.00226343
AATC_RAT P13221 Aspartate aminotransferase cytoplasmic OS Rattus norvegicus GN Got1 PE 1 SV 3	AATC_RAT	P13221	Got1	0.00161924	0.00112724
AATM_RAT P00507 Aspartate aminotransferase mitochondrial OS Rattus norvegicus GN Got2 PE 1 SV 2	AATM_RAT	P00507	Got2	0.00353238	0.00353899
ACLY_RAT P16638 ATP citrate synthase OS Rattus norvegicus GN Acly PE 1 SV 1	ACLY_RAT	P16638	Acly	0.00867792	0.00624288
ACON_RAT Q9ER34 Aconitate hydratase mitochondrial OS Rattus norvegicus GN Aco2 PE 1 SV 2	ACON_RAT	Q9ER34	Aco2	0.00647534	0.00634101
ACTA_RAT P62738 Actin aortic smooth muscle OS Rattus norvegicus GN Acta2 PE 1 SV 1	ACTA_RAT	P62738	Acta2	0	0
ACTB_RAT P60711 Actin cytoplasmic 1 OS Rattus norvegicus GN Actb PE 1 SV 1	ACTB_RAT	P60711	Actb	0.021957	0.0188557
ACTC_RAT P68035 Actin alpha cardiac muscle 1 OS Rattus norvegicus GN Actc1 PE 1 SV 1	ACTC_RAT	P68035	Actc1	0.00741804	0
ACTG_RAT P63259 Actin cytoplasmic 2 OS Rattus norvegicus GN Actg1 PE 1 SV 1	ACTG_RAT	P63259	Actg1	0.0186172	0.00573475
ACTH_RAT P63269 Actin gamma enteric smooth muscle OS Rattus norvegicus GN Actg2 PE 2 SV 1	ACTH_RAT	P63269	Actg2	0	0.00274063
ACTS_RAT P68136 Actin alpha skeletal muscle OS Rattus norvegicus GN Acta1 PE 2 SV 1	ACTS_RAT	P68136	Acta1	0.0107656	0.00722364
ADT1_RAT Q05962 ADP ATP translocase 1 OS Rattus norvegicus GN Slc25a4 PE 1 SV 3	ADT1_RAT	Q05962	Slc25a4	0.00044119	0.000945654
ADT2_RAT Q09073 ADP ATP translocase 2 OS Rattus norvegicus GN Slc25a5 PE 1 SV 3	ADT2_RAT	Q09073	Slc25a5	0.00478501	0.00417665
ALBU_RAT P02770 Serum albumin OS Rattus norvegicus GN Alb PE 1 SV 2	ALBU_RAT	P02770	Alb	0.000869904	0
ALDOA_RAT P05065 Fructose bisphosphate aldolase A OS Rattus norvegicus GN Aldoa PE 1 SV 2	ALDOA_RAT	P05065	Aldoa	0.00256432	0.0019839
ALDOC_RAT P09117 Fructose bisphosphate aldolase C OS Rattus norvegicus GN Aldoc PE 1 SV 3	ALDOC_RAT	P09117	Aldoc		0.000382734
ALDR_RAT P07943 Aldose reductase OS Rattus norvegicus GN Akr1b1 PE 1 SV 3	ALDR_RAT	P07943	Akr1b1	0.0025217	0.00163583
AMYP_RAT P00689 Pancreatic alpha amylase OS Rattus norvegicus GN Amy2 PE 2 SV 2	AMYP_RAT	P00689	Amy2	0.00467667
ANXA2_RAT Q07936 Annexin A2 OS Rattus norvegicus GN Anxa2 PE 1 SV 2	ANXA2_RAT	Q07936	Anxa2		0.000415013
ANXA5_RAT P14668 Annexin A5 OS Rattus norvegicus GN Anxa5 PE 1 SV 3	ANXA5_RAT	P14668	Anxa5	0.00245381	0.00168759
AOFB_RAT P19643 Amine oxidase flavin containing B OS Rattus norvegicus GN Maob PE 1 SV 3	AOFB_RAT	P19643	Maob	0.00334402	0.0035109
ARF1_RAT P84079 ADP ribosylation factor 1 OS Rattus norvegicus GN Arf1 PE 1 SV 2	ARF1_RAT	P84079	Arf1	0.00165527	0.00245985
ARF2_RAT P84082 ADP ribosylation factor 2 OS Rattus norvegicus GN Arf2 PE 2 SV 1	ARF2_RAT	P84082	Arf2	0	0.000320675
ARF3_RAT P61206 ADP ribosylation factor 3 OS Rattus norvegicus GN Arf3 PE 2 SV 2	ARF3_RAT	P61206	Arf3	0	0
ARF4_RAT P61751 ADP ribosylation factor 4 OS Rattus norvegicus GN Arf4 PE 2 SV 2	ARF4_RAT	P61751	Arf4	0.0015169	0
ARF5_RAT P84083 ADP ribosylation factor 5 OS Rattus norvegicus GN Arf5 PE 1 SV 2	ARF5_RAT	P84083	Arf5	0.00277274	0.0018718
AT2A1_RAT Q64578 Sarcoplasmic endoplasmic reticulum calcium ATPase 1 OS Rattus norvegicus GN Atp2a1 PE 2 SV 1	AT2A1_RAT	Q64578	Atp2a1	0.00029804	0.00183216
AT2A2_RAT P11507 Sarcoplasmic endoplasmic reticulum calcium ATPase 2 OS Rattus norvegicus GN Atp2a2 PE 1 SV 1	AT2A2_RAT	P11507	Atp2a2	0.00245032	0.00166203
AT2A3_RAT P18596 Sarcoplasmic endoplasmic reticulum calcium ATPase 3 OS Rattus norvegicus GN Atp2a3 PE 1 SV 1	AT2A3_RAT	P18596	Atp2a3	0.00314345	0.00269872
ATP5H_RAT P31399 ATP synthase subunit d mitochondrial OS Rattus norvegicus GN Atp5h PE 1 SV 3	ATP5H_RAT	P31399	Atp5h	0.00127842
ATPA_RAT P15999 ATP synthase subunit alpha mitochondrial OS Rattus norvegicus GN Atp5a1 PE 1 SV 2	ATPA_RAT	P15999	Atp5a1	0.0107342	0.00984538
ATPB_RAT P10719 ATP synthase subunit beta mitochondrial OS Rattus norvegicus GN Atp5b PE 1 SV 2	ATPB_RAT	P10719	Atp5b	0.0155157	0.010467
ATPD_RAT P35434 ATP synthase subunit delta mitochondrial OS Rattus norvegicus GN Atp5d PE 1 SV 2	ATPD_RAT	P35434	Atp5d	0.00144614	0.00145612
ATPO_RAT Q06647 ATP synthase subunit O mitochondrial OS Rattus norvegicus GN Atp5o PE 1 SV 1	ATPO_RAT	Q06647	Atp5o		0.00225095
BASP1_RAT Q05175 Brain acid soluble protein 1 OS Rattus norvegicus GN Basp1 PE 1 SV 2	BASP1_RAT	Q05175	Basp1	0.000362459	0.000464074
CALL3_RAT Q5U206 Calmodulin like protein 3 OS Rattus norvegicus GN Calml3 PE 2 SV 1	CALL3_RAT	Q5U206	Calml3	0
CALM_RAT P62161 Calmodulin OS Rattus norvegicus GN Calm1 PE 1 SV 2	CALM_RAT	P62161	Calm1	0.00783546	0.00457532
CALR_RAT P18418 Calreticulin OS Rattus norvegicus GN Calr PE 1 SV 1	CALR_RAT	P18418	Calr	0.010689	0.00841306
CALX_RAT P35565 Calnexin OS Rattus norvegicus GN Canx PE 1 SV 1	CALX_RAT	P35565	Canx	0.00363853	0.0031356
CAP1_RAT Q08163 Adenylyl cyclase associated protein 1 OS Rattus norvegicus GN Cap1 PE 1 SV 3	CAP1_RAT	Q08163	Cap1	0.00161587	0.00104279
CBPE_RAT P15087 Carboxypeptidase E OS Rattus norvegicus GN Cpe PE 2 SV 1	CBPE_RAT	P15087	Cpe	0.00596938	0.00445962
CCD67_RAT Q5U3Z6 Coiled coil domain containing protein 67 OS Rattus norvegicus GN Ccdc67 PE 2 SV 2	CCD67_RAT	Q5U3Z6	Ccdc67		0.0162751
CH10_RAT P26772 10 kDa heat shock protein mitochondrial OS Rattus norvegicus GN Hspe1 PE 1 SV 3	CH10_RAT	P26772	Hspe1	0.00378412	0.00345118
CH60_RAT P63039 60 kDa heat shock protein mitochondrial OS Rattus norvegicus GN Hspd1 PE 1 SV 1	CH60_RAT	P63039	Hspd1	0.00377437	0.00358311
CK054_RAT Q5U2Q3 Ester hydrolase C11orf54 homolog OS Rattus norvegicus PE 1 SV 1	CK054_RAT	Q5U2Q3		0.00213337	0.0021035
CLH_RAT P11442 Clathrin heavy chain 1 OS Rattus norvegicus GN Cltc PE 1 SV 3	CLH_RAT	P11442	Cltc	0.00302201	0.00203218
CMGA_RAT P10354 Chromogranin A OS Rattus norvegicus GN Chga PE 1 SV 1	CMGA_RAT	P10354	Chga		0.00110889
COF1_RAT P45592 Cofilin 1 OS Rattus norvegicus GN Cfl1 PE 1 SV 3	COF1_RAT	P45592	Cfl1	0.00167108
COPB_RAT P23514 Coatomer subunit beta OS Rattus norvegicus GN Copb1 PE 1 SV 1	COPB_RAT	P23514	Copb1	0.00221201
COPB2_RAT O35142 Coatomer subunit beta OS Rattus norvegicus GN Copb2 PE 1 SV 3	COPB2_RAT	O35142	Copb2	0.00169906
COPD_RAT Q66H80 Coatomer subunit delta OS Rattus norvegicus GN Arcn1 PE 2 SV 1	COPD_RAT	Q66H80	Arcn1	0.00146209
COPG_RAT Q4AEF8 Coatomer subunit gamma OS Rattus norvegicus GN Copg PE 2 SV 1	COPG_RAT	Q4AEF8	Copg	0.00221164	0.00121222
COTL1_RAT B0BNA5 Coactosin like protein OS Rattus norvegicus GN Cotl1 PE 1 SV 1	COTL1_RAT	B0BNA5	Cotl1	0.0013688
COX2_RAT P00406 Cytochrome c oxidase subunit 2 OS Rattus norvegicus GN Mtco2 PE 2 SV 2	COX2_RAT	P00406	Mtco2		0.00119174
CRBB3_RAT P02524 Beta crystallin B3 OS Rattus norvegicus GN Crybb3 PE 1 SV 5	CRBB3_RAT	P02524	Crybb3	0.00183401
CTNB1_RAT Q9WU82 Catenin beta 1 OS Rattus norvegicus GN Ctnnb1 PE 1 SV 1	CTNB1_RAT	Q9WU82	Ctnnb1		0.000127659
DDC_RAT P14173 Aromatic L amino acid decarboxylase OS Rattus norvegicus GN Ddc PE 1 SV 1	DDC_RAT	P14173	Ddc	0.00178024	0.00151702
DHE3_RAT P10860 Glutamate dehydrogenase 1 mitochondrial OS Rattus norvegicus GN Glud1 PE 1 SV 2	DHE3_RAT	P10860	Glud1	0.00254487	0.00249053
DLDH_RAT Q6P6R2 Dihydrolipoyl dehydrogenase mitochondrial OS Rattus norvegicus GN Dld PE 1 SV 1	DLDH_RAT	Q6P6R2	Dld	0.0015349
DNJC3_RAT Q9R0T3 DnaJ homolog subfamily C member 3 OS Rattus norvegicus GN Dnajc3 PE 2 SV 3	DNJC3_RAT	Q9R0T3	Dnajc3	0.0013064
DPYL1_RAT Q62950 Dihydropyrimidinase related protein 1 OS Rattus norvegicus GN Crmp1 PE 1 SV 1	DPYL1_RAT	Q62950	Crmp1	0.000456247	0.000597298
DPYL2_RAT P47942 Dihydropyrimidinase related protein 2 OS Rattus norvegicus GN Dpysl2 PE 1 SV 1	DPYL2_RAT	P47942	Dpysl2	0.00427188	0.00293447
ECHA_RAT Q64428 Trifunctional enzyme subunit alpha mitochondrial OS Rattus norvegicus GN Hadha PE 1 SV 2	ECHA_RAT	Q64428	Hadha	0.00167863	0.00183162
EF1A1_RAT P62630 Elongation factor 1 alpha 1 OS Rattus norvegicus GN Eef1a1 PE 2 SV 1	EF1A1_RAT	P62630	Eef1a1	0.02382	0.0149622
EF1A2_RAT P62632 Elongation factor 1 alpha 2 OS Rattus norvegicus GN Eef1a2 PE 2 SV 1	EF1A2_RAT	P62632	Eef1a2	0.00067572	0.000190164
EF1D_RAT Q68FR9 Elongation factor 1 delta OS Rattus norvegicus GN Eef1d PE 1 SV 2	EF1D_RAT	Q68FR9	Eef1d	0.00184023
EF2_RAT P05197 Elongation factor 2 OS Rattus norvegicus GN Eef2 PE 1 SV 4	EF2_RAT	P05197	Eef2	0.00480392	0.00278254
EFTU_RAT P85834 Elongation factor Tu mitochondrial OS Rattus norvegicus GN Tufm PE 1 SV 1	EFTU_RAT	P85834	Tufm	0.00121752	0.00172355
ENOA_RAT P04764 Alpha enolase OS Rattus norvegicus GN Eno1 PE 1 SV 4	ENOA_RAT	P04764	Eno1	0.0111827	0.00707218
ENOB_RAT P15429 Beta enolase OS Rattus norvegicus GN Eno3 PE 1 SV 3	ENOB_RAT	P15429	Eno3	0.000672058	0.000328032
ENOG_RAT P07323 Gamma enolase OS Rattus norvegicus GN Eno2 PE 1 SV 2	ENOG_RAT	P07323	Eno2	0.00121953	0.000917962
ENPL_RAT Q66HD0 Endoplasmin OS Rattus norvegicus GN Hsp90b1 PE 1 SV 2	ENPL_RAT	Q66HD0	Hsp90b1	0.0162337	0.010616
ERP29_RAT P52555 Endoplasmic reticulum protein ERp29 OS Rattus norvegicus GN Erp29 PE 1 SV 2	ERP29_RAT	P52555	Erp29	0.00428514	0.00294437
ETFA_RAT P13803 Electron transfer flavoprotein subunit alpha mitochondrial OS Rattus norvegicus GN Etfa PE 1 SV 4	ETFA_RAT	P13803	Etfa	0.000827231	0.00102279
ETFB_RAT Q68FU3 Electron transfer flavoprotein subunit beta OS Rattus norvegicus GN Etfb PE 2 SV 3	ETFB_RAT	Q68FU3	Etfb	0.00188358
FKB1A_RAT Q62658 Peptidyl prolyl cis trans isomerase FKBP1A OS Rattus norvegicus GN Fkbp1a PE 2 SV 3	FKB1A_RAT	Q62658	Fkbp1a		0.00162543
G3P_RAT P04797 Glyceraldehyde 3 phosphate dehydrogenase OS Rattus norvegicus GN Gapdh PE 1 SV 3	G3P_RAT	P04797	Gapdh	0.0131798	0.0103381
G3PT_RAT Q9ESV6 Glyceraldehyde 3 phosphate dehydrogenase testis specific OS Rattus norvegicus GN Gapdhs PE 1 SV 1	G3PT_RAT	Q9ESV6	Gapdhs	8.16506e-05	0.00166107
G6PI_RAT Q6P6V0 Glucose 6 phosphate isomerase OS Rattus norvegicus GN Gpi PE 1 SV 1	G6PI_RAT	Q6P6V0	Gpi	0.00158476
GABT_RAT P50554 4 aminobutyrate aminotransferase mitochondrial OS Rattus norvegicus GN Abat PE 1 SV 3	GABT_RAT	P50554	Abat	0.0018722	0.00192048
GBLP_RAT P63245 Guanine nucleotide binding protein subunit beta 2 like 1 OS Rattus norvegicus GN Gnb2l1 PE 1 SV 3	GBLP_RAT	P63245	GN	0.00213206
GCSH_RAT Q5I0P2 Glycine cleavage system H protein mitochondrial OS Rattus norvegicus GN Gcsh PE 2 SV 1	GCSH_RAT	Q5I0P2	Gcsh	0.000592741
GDIA_RAT P50398 Rab GDP dissociation inhibitor alpha OS Rattus norvegicus GN Gdi1 PE 1 SV 1	GDIA_RAT	P50398	Gdi1	0.003201	0.00200384
GDIB_RAT P50399 Rab GDP dissociation inhibitor beta OS Rattus norvegicus GN Gdi2 PE 1 SV 2	GDIB_RAT	P50399	Gdi2	0.0021469	0.000487076
GDIR1_RAT Q5XI73 Rho GDP dissociation inhibitor 1 OS Rattus norvegicus GN Arhgdia PE 1 SV 1	GDIR1_RAT	Q5XI73	Arhgdia	0.00317073	0.00256934
GFAP_RAT P47819 Glial fibrillary acidic protein OS Rattus norvegicus GN Gfap PE 1 SV 2	GFAP_RAT	P47819	Gfap		0.00177389
GNAI1_RAT P10824 Guanine nucleotide binding protein G i alpha 1 subunit OS Rattus norvegicus GN Gnai1 PE 1 SV 3	GNAI1_RAT	P10824	P10824	0.000345003	0.000299014
GNAI2_RAT P04897 Guanine nucleotide binding protein G i alpha 2 subunit OS Rattus norvegicus GN Gnai2 PE 1 SV 3	GNAI2_RAT	P04897	P04897	0.00158899	0.0017043
GNAI3_RAT P08753 Guanine nucleotide binding protein G k subunit alpha OS Rattus norvegicus GN Gnai3 PE 1 SV 3	GNAI3_RAT	P08753	P08753	9.44748e-05	0
GNAL_RAT P38406 Guanine nucleotide binding protein G olf subunit alpha OS Rattus norvegicus GN Gnal PE 2 SV 2	GNAL_RAT	P38406	P38406	0.000628737	0
GNAO_RAT P59215 Guanine nucleotide binding protein G o subunit alpha OS Rattus norvegicus GN Gnao1 PE 1 SV 2	GNAO_RAT	P59215	P59215	0.000198785	0.00033993
GNAS1_RAT Q63803 Guanine nucleotide binding protein G s subunit alpha isoforms XLas OS Rattus norvegicus GN Gnas PE	GNAS1_RAT	Q63803	Q63803	0.000869778	0.00144239
GNAS2_RAT P63095 Guanine nucleotide binding protein G s subunit alpha isoforms short OS Rattus norvegicus GN Gnas PE	GNAS2_RAT	P63095	P63095	0	0
GNAT3_RAT P29348 Guanine nucleotide binding protein G t subunit alpha 3 OS Rattus norvegicus GN Gnat3 PE 1 SV 3	GNAT3_RAT	P29348	P29348	0.00118244	0.000606987
GPSM1_RAT Q9R080 G protein signaling modulator 1 OS Rattus norvegicus GN Gpsm1 PE 1 SV 1	GPSM1_RAT	Q9R080	modulator	0.00117185
GRP75_RAT P48721 Stress 70 protein mitochondrial OS Rattus norvegicus GN Hspa9 PE 1 SV 3	GRP75_RAT	P48721	Hspa9	0.00212937	0.00187097
GRP78_RAT P06761 78 kDa glucose regulated protein OS Rattus norvegicus GN Hspa5 PE 1 SV 1	GRP78_RAT	P06761	Hspa5	0.0311082	0.0190634
H2A1_RAT P02262 Histone H2A type 1 OS Rattus norvegicus PE 1 SV 2	H2A1_RAT	P02262		0	0.0179845
H2A1C_RAT P0C169 Histone H2A type 1 C OS Rattus norvegicus PE 1 SV 2	H2A1C_RAT	P0C169		0	0
H2A1E_RAT P0C170 Histone H2A type 1 E OS Rattus norvegicus PE 1 SV 2	H2A1E_RAT	P0C170		0	0
H2A1F_RAT Q64598 Histone H2A type 1 F OS Rattus norvegicus PE 3 SV 3	H2A1F_RAT	Q64598		0	0
H2A3_RAT Q4FZT6 Histone H2A type 3 OS Rattus norvegicus PE 2 SV 3	H2A3_RAT	Q4FZT6		0	0
H2A4_RAT Q00728 Histone H2A type 4 OS Rattus norvegicus PE 2 SV 2	H2A4_RAT	Q00728		0.00313717	0.0034397
H2AJ_RAT A9UMV8 Histone H2A J OS Rattus norvegicus GN H2afj PE 2 SV 1	H2AJ_RAT	A9UMV8	H2afj	0.0217078	0.0144858
H2AZ_RAT P0C0S7 Histone H2A Z OS Rattus norvegicus GN H2afz PE 2 SV 2	H2AZ_RAT	P0C0S7	H2afz	0	0
H2B1_RAT Q00715 Histone H2B type 1 OS Rattus norvegicus PE 1 SV 2	H2B1_RAT	Q00715		0.0215012	0.021969
H2B1A_RAT Q00729 Histone H2B type 1 A OS Rattus norvegicus GN Hist1h2ba PE 1 SV 2	H2B1A_RAT	Q00729	Hist1h2ba	0.00708309	0.00420176
H31_RAT Q6LED0 Histone H3 1 OS Rattus norvegicus PE 1 SV 3	H31_RAT	Q6LED0		0.00442162	0.00960206
H33_RAT P84245 Histone H3 3 OS Rattus norvegicus GN H3f3b PE 1 SV 2	H33_RAT	P84245	H3f3b	0.00829336	0.00208746
H4_RAT P62804 Histone H4 OS Rattus norvegicus GN Hist1h4b PE 1 SV 2	H4_RAT	P62804	Hist1h4b	0.018189	0.0190092
HCDH_RAT Q9WVK7 Hydroxyacyl coenzyme A dehydrogenase mitochondrial OS Rattus norvegicus GN Hadh PE 2 SV 1	HCDH_RAT	Q9WVK7	Hadh	0.010913	0.00914702
HINT1_RAT P62959 Histidine triad nucleotide binding protein 1 OS Rattus norvegicus GN Hint1 PE 1 SV 5	HINT1_RAT	P62959	Hint1	0.00206903
HNRH1_RAT Q8VHV7 Heterogeneous nuclear ribonucleoprotein H OS Rattus norvegicus GN Hnrnph1 PE 1 SV 2	HNRH1_RAT	Q8VHV7	Hnrnph1	0.00423802
HNRH2_RAT Q6AY09 Heterogeneous nuclear ribonucleoprotein H2 OS Rattus norvegicus GN Hnrnph2 PE 1 SV 1	HNRH2_RAT	Q6AY09	Hnrnph2		0
HNRPK_RAT P61980 Heterogeneous nuclear ribonucleoprotein K OS Rattus norvegicus GN Hnrnpk PE 1 SV 1	HNRPK_RAT	P61980	Hnrnpk	0.00208546	0.00199624
HS71L_RAT P55063 Heat shock 70 kDa protein 1L OS Rattus norvegicus GN Hspa1l PE 2 SV 2	HS71L_RAT	P55063	Hspa1l	0.000674387	0.00027527
HS90A_RAT P82995 Heat shock protein HSP 90 alpha OS Rattus norvegicus GN Hsp90aa1 PE 1 SV 3	HS90A_RAT	P82995	Hsp90aa1	0.00150522	0.000481565
HS90B_RAT P34058 Heat shock protein HSP 90 beta OS Rattus norvegicus GN Hsp90ab1 PE 1 SV 4	HS90B_RAT	P34058	Hsp90ab1	0.00496343	0.00296504
HSP71_RAT Q07439 Heat shock 70 kDa protein 1A 1B OS Rattus norvegicus GN Hspa1a PE 2 SV 2	HSP71_RAT	Q07439	Hspa1a	0.00604553	0.000488889
HSP72_RAT P14659 Heat shock related 70 kDa protein 2 OS Rattus norvegicus GN Hspa2 PE 2 SV 2	HSP72_RAT	P14659	Hspa2	0.00235257	0.0011734
HSP74_RAT O88600 Heat shock 70 kDa protein 4 OS Rattus norvegicus GN Hspa4 PE 1 SV 1	HSP74_RAT	O88600	Hspa4		0.000352398
HSP7C_RAT P63018 Heat shock cognate 71 kDa protein OS Rattus norvegicus GN Hspa8 PE 1 SV 1	HSP7C_RAT	P63018		0.00975216	0.00701578
HYOU1_RAT Q63617 Hypoxia up regulated protein 1 OS Rattus norvegicus GN Hyou1 PE 1 SV 1	HYOU1_RAT	Q63617	Hyou1	0.00836207	0.00691231
IAPP_RAT P12969 Islet amyloid polypeptide OS Rattus norvegicus GN Iapp PE 1 SV 1	IAPP_RAT	P12969	Iapp	0.0169641	0.0115478
IDHP_RAT P56574 Isocitrate dehydrogenase NADP mitochondrial OS Rattus norvegicus GN Idh2 PE 1 SV 2	IDHP_RAT	P56574	Idh2	0.00278656	0.00266236
IF4A2_RAT Q5RKI1 Eukaryotic initiation factor 4A II OS Rattus norvegicus GN Eif4a2 PE 1 SV 1	IF4A2_RAT	Q5RKI1	Eif4a2	0.00288798	0.00194662
IGHD_RAT P01883 Ig delta chain C region Fragment OS Rattus norvegicus PE 2 SV 1	IGHD_RAT	P01883		0.0049052
K1C10_RAT Q6IFW6 Keratin type I cytoskeletal 10 OS Rattus norvegicus GN Krt10 PE 2 SV 1	K1C10_RAT	Q6IFW6	Krt10	0.00106779	0.0107572
K1C12_RAT Q6IFW5 Keratin type I cytoskeletal 12 OS Rattus norvegicus GN Krt12 PE 2 SV 1	K1C12_RAT	Q6IFW5	Krt12		0.0007411
K1C13_RAT Q6IFV4 Keratin type I cytoskeletal 13 OS Rattus norvegicus GN Krt13 PE 2 SV 1	K1C13_RAT	Q6IFV4	Krt13	0.00186139	0.00226626
K1C14_RAT Q6IFV1 Keratin type I cytoskeletal 14 OS Rattus norvegicus GN Krt14 PE 2 SV 1	K1C14_RAT	Q6IFV1	Krt14		0.0245287
K1C15_RAT Q6IFV3 Keratin type I cytoskeletal 15 OS Rattus norvegicus GN Krt15 PE 1 SV 1	K1C15_RAT	Q6IFV3	Krt15	0.000259216	0.049446
K1C17_RAT Q6IFU8 Keratin type I cytoskeletal 17 OS Rattus norvegicus GN Krt17 PE 2 SV 1	K1C17_RAT	Q6IFU8	Krt17	0	0.0137422
K1C18_RAT Q5BJY9 Keratin type I cytoskeletal 18 OS Rattus norvegicus GN Krt18 PE 1 SV 3	K1C18_RAT	Q5BJY9	Krt18	0.00389008	0.00257585
K1C19_RAT Q63279 Keratin type I cytoskeletal 19 OS Rattus norvegicus GN Krt19 PE 1 SV 2	K1C19_RAT	Q63279	Krt19	0.000713108	0.00265734
K1C20_RAT P25030 Keratin type I cytoskeletal 20 OS Rattus norvegicus GN Krt20 PE 2 SV 2	K1C20_RAT	P25030	Krt20		0
K1C24_RAT Q6IFX1 Keratin type I cytoskeletal 24 OS Rattus norvegicus GN Krt24 PE 2 SV 1	K1C24_RAT	Q6IFX1	Krt24		0.00145112
K1C25_RAT Q6IFX0 Keratin type I cytoskeletal 25 OS Rattus norvegicus GN Krt25 PE 2 SV 1	K1C25_RAT	Q6IFX0	Krt25		0
K1C27_RAT Q6IFW8 Keratin type I cytoskeletal 27 OS Rattus norvegicus GN Krt27 PE 2 SV 1	K1C27_RAT	Q6IFW8	Krt27		0.000121738
K1C40_RAT Q6IFW2 Keratin type I cytoskeletal 40 OS Rattus norvegicus GN Krt40 PE 2 SV 1	K1C40_RAT	Q6IFW2	Krt40		0.000802481
K1C42_RAT Q6IFU7 Keratin type I cytoskeletal 42 OS Rattus norvegicus GN Krt42 PE 2 SV 1	K1C42_RAT	Q6IFU7	Krt42	0.00215551	0.0243309
K22E_RAT Q6IG02 Keratin type II cytoskeletal 2 epidermal OS Rattus norvegicus GN Krt2 PE 2 SV 1	K22E_RAT	Q6IG02	Krt2		0.00104068
K2C1_RAT Q6IMF3 Keratin type II cytoskeletal 1 OS Rattus norvegicus GN Krt1 PE 2 SV 1	K2C1_RAT	Q6IMF3	Krt1		0.0649946
K2C1B_RAT Q6IG01 Keratin type II cytoskeletal 1b OS Rattus norvegicus GN Krt77 PE 2 SV 1	K2C1B_RAT	Q6IG01	Krt77		0.000930472
K2C4_RAT Q6IG00 Keratin type II cytoskeletal 4 OS Rattus norvegicus GN Krt4 PE 2 SV 1	K2C4_RAT	Q6IG00	Krt4		0.00147616
K2C5_RAT Q6P6Q2 Keratin type II cytoskeletal 5 OS Rattus norvegicus GN Krt5 PE 1 SV 1	K2C5_RAT	Q6P6Q2	Krt5		0.0202485
K2C6A_RAT Q4FZU2 Keratin type II cytoskeletal 6A OS Rattus norvegicus GN Krt6a PE 1 SV 1	K2C6A_RAT	Q4FZU2	Krt6a		0.0176826
K2C7_RAT Q6IG12 Keratin type II cytoskeletal 7 OS Rattus norvegicus GN Krt7 PE 2 SV 1	K2C7_RAT	Q6IG12	Krt7		0.00118228
K2C72_RAT Q6IG04 Keratin type II cytoskeletal 72 OS Rattus norvegicus GN Krt72 PE 2 SV 2	K2C72_RAT	Q6IG04	Krt72		0.00179751
K2C73_RAT Q6IG03 Keratin type II cytoskeletal 73 OS Rattus norvegicus GN Krt73 PE 1 SV 1	K2C73_RAT	Q6IG03	Krt73		0.0136177
K2C75_RAT Q6IG05 Keratin type II cytoskeletal 75 OS Rattus norvegicus GN Krt75 PE 2 SV 2	K2C75_RAT	Q6IG05	Krt75		0.0110858
K2C8_RAT Q10758 Keratin type II cytoskeletal 8 OS Rattus norvegicus GN Krt8 PE 1 SV 3	K2C8_RAT	Q10758	Krt8	0.00265757	0.0037862
KPYM_RAT P11980 Pyruvate kinase isozymes M1 M2 OS Rattus norvegicus GN Pkm2 PE 1 SV 3	KPYM_RAT	P11980	Pkm2	0.0190609	0.0163454
KPYR_RAT P12928 Pyruvate kinase isozymes R L OS Rattus norvegicus GN Pklr PE 2 SV 2	KPYR_RAT	P12928	Pklr	0.000870557	0.000511184
LMAN1_RAT Q62902 Protein ERGIC 53 OS Rattus norvegicus GN Lman1 PE 1 SV 1	LMAN1_RAT	Q62902	Lman1	0.00327901	0.00337642
LMNA_RAT P48679 Lamin A OS Rattus norvegicus GN Lmna PE 1 SV 1	LMNA_RAT	P48679	Lmna	0.00258976	0.000818517
MDHC_RAT O88989 Malate dehydrogenase cytoplasmic OS Rattus norvegicus GN Mdh1 PE 1 SV 3	MDHC_RAT	O88989	Mdh1	0.0267972	0.0156163
MDHM_RAT P04636 Malate dehydrogenase mitochondrial OS Rattus norvegicus GN Mdh2 PE 1 SV 2	MDHM_RAT	P04636	Mdh2	0.00598799	0.00565079
MPCP_RAT P16036 Phosphate carrier protein mitochondrial OS Rattus norvegicus GN Slc25a3 PE 1 SV 1	MPCP_RAT	P16036	Slc25a3	0.00290926	0.00339099
MSLN_RAT Q9ERA7 Mesothelin OS Rattus norvegicus GN Msln PE 2 SV 2	MSLN_RAT	Q9ERA7	Msln	0.00259599	0.00255191
NDKA_RAT Q05982 Nucleoside diphosphate kinase A OS Rattus norvegicus GN Nme1 PE 1 SV 1	NDKA_RAT	Q05982	Nme1	0.00261097	0.000185485
NDKB_RAT P19804 Nucleoside diphosphate kinase B OS Rattus norvegicus GN Nme2 PE 1 SV 1	NDKB_RAT	P19804	Nme2	0.00689085	0.00596003
NEC1_RAT P28840 Neuroendocrine convertase 1 OS Rattus norvegicus GN Pcsk1 PE 2 SV 1	NEC1_RAT	P28840	Pcsk1		0.00244752
NEC2_RAT P28841 Neuroendocrine convertase 2 OS Rattus norvegicus GN Pcsk2 PE 1 SV 1	NEC2_RAT	P28841	Pcsk2	0.00168362	0.00229775
NFH_RAT P16884 Neurofilament heavy polypeptide OS Rattus norvegicus GN Nefh PE 1 SV 4	NFH_RAT	P16884	Nefh		0.0108311
NUCB2_RAT Q9JI85 Nucleobindin 2 OS Rattus norvegicus GN Nucb2 PE 2 SV 1	NUCB2_RAT	Q9JI85	Nucb2	0.00379313	0.00288706
ODP2_RAT P08461 Dihydrolipoyllysine residue acetyltransferase component of pyruvate dehydrogenase complex mitochond	ODP2_RAT	P08461		0.000973193	0.00105428
OST48_RAT Q641Y0 Dolichyl diphosphooligosaccharide protein glycosyltransferase 48 kDa subunit OS Rattus norvegicus G	OST48_RAT	Q641Y0		0.00187217	0.00134929
PAHO_RAT P06303 Pancreatic prohormone OS Rattus norvegicus GN Ppy PE 2 SV 1	PAHO_RAT	P06303	Ppy	0.00149462	0.00426515
PARK7_RAT O88767 Protein DJ 1 OS Rattus norvegicus GN Park7 PE 1 SV 1	PARK7_RAT	O88767	Park7	0.00321034	0.00243282
PBLD_RAT Q68G31 Phenazine biosynthesis like domain containing protein OS Rattus norvegicus GN Pbld PE 2 SV 1	PBLD_RAT	Q68G31	Pbld		0.0017647
PCSK1_RAT Q9QXU9 ProSAAS OS Rattus norvegicus GN Pcsk1n PE 1 SV 1	PCSK1_RAT	Q9QXU9	Pcsk1n	0.00170359	0.00201524
PCYOX_RAT Q99ML5 Prenylcysteine oxidase OS Rattus norvegicus GN Pcyox1 PE 1 SV 1	PCYOX_RAT	Q99ML5	Pcyox1	0.00180347
PDIA1_RAT P04785 Protein disulfide isomerase OS Rattus norvegicus GN P4hb PE 1 SV 2	PDIA1_RAT	P04785	P4hb	0.00930247	0.00589283
PDIA3_RAT P11598 Protein disulfide isomerase A3 OS Rattus norvegicus GN Pdia3 PE 1 SV 2	PDIA3_RAT	P11598	Pdia3	0.0160113	0.0106071
PDIA4_RAT P38659 Protein disulfide isomerase A4 OS Rattus norvegicus GN Pdia4 PE 1 SV 2	PDIA4_RAT	P38659	Pdia4	0.00361522	0.00188086
PDIA6_RAT Q63081 Protein disulfide isomerase A6 OS Rattus norvegicus GN Pdia6 PE 1 SV 2	PDIA6_RAT	Q63081	Pdia6	0.01345	0.00874223
PDXK_RAT O35331 Pyridoxal kinase OS Rattus norvegicus GN Pdxk PE 1 SV 1	PDXK_RAT	O35331	Pdxk	0.00211796
PEBP1_RAT P31044 Phosphatidylethanolamine binding protein 1 OS Rattus norvegicus GN Pebp1 PE 1 SV 3	PEBP1_RAT	P31044	Pebp1	0.00563611	0.00261558
PGAM1_RAT P25113 Phosphoglycerate mutase 1 OS Rattus norvegicus GN Pgam1 PE 1 SV 4	PGAM1_RAT	P25113	Pgam1	0.00425373	0.00345857
PGAM2_RAT P16290 Phosphoglycerate mutase 2 OS Rattus norvegicus GN Pgam2 PE 2 SV 2	PGAM2_RAT	P16290	Pgam2		0
PGRC1_RAT P70580 Membrane associated progesterone receptor component 1 OS Rattus norvegicus GN Pgrmc1 PE 1 SV 3	PGRC1_RAT	P70580	Pgrmc1	0.00271591	0.00163819
PGRC2_RAT Q5XIU9 Membrane associated progesterone receptor component 2 OS Rattus norvegicus GN Pgrmc2 PE 1 SV 1	PGRC2_RAT	Q5XIU9	Pgrmc2	0.0006812	0.00076788
PHB_RAT P67779 Prohibitin OS Rattus norvegicus GN Phb PE 1 SV 1	PHB_RAT	P67779	Phb	0.00172744	0.00174942
PHB2_RAT Q5XIH7 Prohibitin 2 OS Rattus norvegicus GN Phb2 PE 1 SV 1	PHB2_RAT	Q5XIH7	Phb2	0.000755793	0.000687396
PLAK_RAT Q6P0K8 Junction plakoglobin OS Rattus norvegicus GN Jup PE 1 SV 1	PLAK_RAT	Q6P0K8	Jup		0.002927
PPIA_RAT P10111 Peptidyl prolyl cis trans isomerase A OS Rattus norvegicus GN Ppia PE 1 SV 2	PPIA_RAT	P10111	Ppia	0.0144299	0.0096931
PPIB_RAT P24368 Peptidyl prolyl cis trans isomerase B OS Rattus norvegicus GN Ppib PE 2 SV 3	PPIB_RAT	P24368	Ppib	0.0051807	0.00292192
PRDX1_RAT Q63716 Peroxiredoxin 1 OS Rattus norvegicus GN Prdx1 PE 1 SV 1	PRDX1_RAT	Q63716	Prdx1	0.00222338	0.00142771
PRDX2_RAT P35704 Peroxiredoxin 2 OS Rattus norvegicus GN Prdx2 PE 1 SV 3	PRDX2_RAT	P35704	Prdx2	0.00282654	0.00224631
PRDX3_RAT Q9Z0V6 Thioredoxin dependent peroxide reductase mitochondrial OS Rattus norvegicus GN Prdx3 PE 1 SV 2	PRDX3_RAT	Q9Z0V6	Prdx3	0.0011076
PRDX5_RAT Q9R063 Peroxiredoxin 5 mitochondrial OS Rattus norvegicus GN Prdx5 PE 1 SV 1	PRDX5_RAT	Q9R063	Prdx5	0.00177576
PROF1_RAT P62963 Profilin 1 OS Rattus norvegicus GN Pfn1 PE 1 SV 2	PROF1_RAT	P62963	Pfn1	0.00488013	0.00322656
PSA5_RAT P34064 Proteasome subunit alpha type 5 OS Rattus norvegicus GN Psma5 PE 2 SV 1	PSA5_RAT	P34064	Psma5	0.00111487
PURA_RAT P86252 Transcriptional activator protein Pur alpha Fragments OS Rattus norvegicus GN Pura PE 1 SV 1	PURA_RAT	P86252	Pura	0.00109213	0.0011239
PYC_RAT P52873 Pyruvate carboxylase mitochondrial OS Rattus norvegicus GN Pc PE 1 SV 2	PYC_RAT	P52873	Pc	0.0018843	0.00246884
QCR2_RAT P32551 Cytochrome b c1 complex subunit 2 mitochondrial OS Rattus norvegicus GN Uqcrc2 PE 1 SV 2	QCR2_RAT	P32551	Uqcrc2		0.00091774
RAB10_RAT P35281 Ras related protein Rab 10 OS Rattus norvegicus GN Rab10 PE 2 SV 1	RAB10_RAT	P35281	Rab10	5.24357e-05	0.000684976
RAB12_RAT P35284 Ras related protein Rab 12 Fragment OS Rattus norvegicus GN Rab12 PE 2 SV 1	RAB12_RAT	P35284	Rab12		0
RAB13_RAT P35286 Ras related protein Rab 13 OS Rattus norvegicus GN Rab13 PE 2 SV 2	RAB13_RAT	P35286	Rab13	0	0.000332872
RAB14_RAT P61107 Ras related protein Rab 14 OS Rattus norvegicus GN Rab14 PE 2 SV 3	RAB14_RAT	P61107	Rab14	0.000621498	0.00094783
RAB15_RAT P35289 Ras related protein Rab 15 OS Rattus norvegicus GN Rab15 PE 2 SV 1	RAB15_RAT	P35289	Rab15	0	0.000284452
RAB1A_RAT Q6NYB7 Ras related protein Rab 1A OS Rattus norvegicus GN Rab1A PE 1 SV 3	RAB1A_RAT	Q6NYB7	Rab1A	0.00327128	0.00255725
RAB1B_RAT P10536 Ras related protein Rab 1B OS Rattus norvegicus GN Rab1b PE 1 SV 1	RAB1B_RAT	P10536	Rab1b	0.00185203	0.00121834
RAB26_RAT P51156 Ras related protein Rab 26 OS Rattus norvegicus GN Rab26 PE 2 SV 2	RAB26_RAT	P51156	Rab26	0	0
RAB2A_RAT P05712 Ras related protein Rab 2A OS Rattus norvegicus GN Rab2a PE 2 SV 1	RAB2A_RAT	P05712	Rab2a	0.0025309	0.00248583
RAB35_RAT Q5U316 Ras related protein Rab 35 OS Rattus norvegicus GN Rab35 PE 2 SV 1	RAB35_RAT	Q5U316	Rab35		0
RAB3A_RAT P63012 Ras related protein Rab 3A OS Rattus norvegicus GN Rab3a PE 1 SV 1	RAB3A_RAT	P63012	Rab3a	0.00179326	0.0015505
RAB3B_RAT Q63941 Ras related protein Rab 3B OS Rattus norvegicus GN Rab3b PE 1 SV 2	RAB3B_RAT	Q63941	Rab3b	0.000968839	0.000505321
RAB3C_RAT P62824 Ras related protein Rab 3C OS Rattus norvegicus GN Rab3c PE 1 SV 1	RAB3C_RAT	P62824	Rab3c	0	0
RAB3D_RAT Q63942 GTP binding protein Rab 3D OS Rattus norvegicus GN Rab3d PE 1 SV 2	RAB3D_RAT	Q63942	Rab3d	0.000529375	0.000690868
RAB43_RAT Q53B90 Ras related protein Rab 43 OS Rattus norvegicus GN Rab43 PE 2 SV 1	RAB43_RAT	Q53B90	Rab43	0	0
RAB4A_RAT P05714 Ras related protein Rab 4A OS Rattus norvegicus GN Rab4a PE 2 SV 2	RAB4A_RAT	P05714	Rab4a	0	0
RAB4B_RAT P51146 Ras related protein Rab 4B OS Rattus norvegicus GN Rab4b PE 2 SV 1	RAB4B_RAT	P51146	Rab4b		0
RAB7A_RAT P09527 Ras related protein Rab 7a OS Rattus norvegicus GN Rab7a PE 1 SV 2	RAB7A_RAT	P09527	Rab7a	0.00233377	0.00106342
RAB8A_RAT P35280 Ras related protein Rab 8A OS Rattus norvegicus GN Rab8a PE 2 SV 2	RAB8A_RAT	P35280	Rab8a	0.000376399	6.8036e-05
RAB8B_RAT P70550 Ras related protein Rab 8B OS Rattus norvegicus GN Rab8b PE 1 SV 1	RAB8B_RAT	P70550	Rab8b	0	0.000422372
RAP1A_RAT P62836 Ras related protein Rap 1A OS Rattus norvegicus GN Rap1a PE 1 SV 1	RAP1A_RAT	P62836	Rap1a		0.00123679
RL11_RAT P62914 60S ribosomal protein L11 OS Rattus norvegicus GN Rpl11 PE 1 SV 2	RL11_RAT	P62914	Rpl11	0.00261275	0.00198808
RL12_RAT P23358 60S ribosomal protein L12 OS Rattus norvegicus GN Rpl12 PE 2 SV 1	RL12_RAT	P23358	Rpl12	0.00435394	0.00289367
RL13_RAT P41123 60S ribosomal protein L13 OS Rattus norvegicus GN Rpl13 PE 1 SV 2	RL13_RAT	P41123	Rpl13	0.0013823	0.00100861
RL18_RAT P12001 60S ribosomal protein L18 OS Rattus norvegicus GN Rpl18 PE 2 SV 2	RL18_RAT	P12001	Rpl18	0.0185864
RL22_RAT P47198 60S ribosomal protein L22 OS Rattus norvegicus GN Rpl22 PE 2 SV 2	RL22_RAT	P47198	Rpl22	0.00178616
RL23_RAT P62832 60S ribosomal protein L23 OS Rattus norvegicus GN Rpl23 PE 2 SV 1	RL23_RAT	P62832	Rpl23	0.00177984	0.00119928
RL28_RAT P17702 60S ribosomal protein L28 OS Rattus norvegicus GN Rpl28 PE 1 SV 4	RL28_RAT	P17702	Rpl28		0.000422267
RL30_RAT P62890 60S ribosomal protein L30 OS Rattus norvegicus GN Rpl30 PE 3 SV 2	RL30_RAT	P62890	Rpl30	0.00259973
RL31_RAT P62902 60S ribosomal protein L31 OS Rattus norvegicus GN Rpl31 PE 2 SV 1	RL31_RAT	P62902	Rpl31	0.00232055
RL7_RAT P05426 60S ribosomal protein L7 OS Rattus norvegicus GN Rpl7 PE 1 SV 2	RL7_RAT	P05426	Rpl7	0.00324201	0.00304121
RL7A_RAT P62425 60S ribosomal protein L7a OS Rattus norvegicus GN Rpl7a PE 1 SV 2	RL7A_RAT	P62425	Rpl7a	0.00163231	0.00159293
RL8_RAT P62919 60S ribosomal protein L8 OS Rattus norvegicus GN Rpl8 PE 2 SV 2	RL8_RAT	P62919	Rpl8	0.00168137	0.00115585
RL9_RAT P17077 60S ribosomal protein L9 OS Rattus norvegicus GN Rpl9 PE 1 SV 1	RL9_RAT	P17077	Rpl9	0.00400767
RLA0_RAT P19945 60S acidic ribosomal protein P0 OS Rattus norvegicus GN Rplp0 PE 1 SV 2	RLA0_RAT	P19945	Rplp0	0.0032502	0.00203104
RLA1_RAT P19944 60S acidic ribosomal protein P1 OS Rattus norvegicus GN Rplp1 PE 3 SV 1	RLA1_RAT	P19944	Rplp1	0.00603152	0.0047143
RLA2_RAT P02401 60S acidic ribosomal protein P2 OS Rattus norvegicus GN Rplp2 PE 1 SV 2	RLA2_RAT	P02401	Rplp2	0.0065622	0.00528645
ROA2_RAT A7VJC2 Heterogeneous nuclear ribonucleoproteins A2 B1 OS Rattus norvegicus GN Hnrnpa2b1 PE 1 SV 1	ROA2_RAT	A7VJC2	Hnrnpa2b1	0.00367375	0.00297128
RPN1_RAT P07153 Dolichyl diphosphooligosaccharide protein glycosyltransferase subunit 1 OS Rattus norvegicus GN Rpn	RPN1_RAT	P07153	Rpn	0.00313525	0.00230801
RPN2_RAT P25235 Dolichyl diphosphooligosaccharide protein glycosyltransferase subunit 2 OS Rattus norvegicus GN Rpn	RPN2_RAT	P25235	Rpn	0.00275576	0.0018392
RS12_RAT P63324 40S ribosomal protein S12 OS Rattus norvegicus GN Rps12 PE 1 SV 2	RS12_RAT	P63324	Rps12	0.00217282	0.000639254
RS14_RAT P13471 40S ribosomal protein S14 OS Rattus norvegicus GN Rps14 PE 2 SV 3	RS14_RAT	P13471	Rps14	0.00235531	0.00202662
RS16_RAT P62250 40S ribosomal protein S16 OS Rattus norvegicus GN Rps16 PE 1 SV 2	RS16_RAT	P62250	Rps16	0.00296785	0.00201376
RS18_RAT P62271 40S ribosomal protein S18 OS Rattus norvegicus GN Rps18 PE 1 SV 3	RS18_RAT	P62271	Rps18	0.00147914
RS28_RAT P62859 40S ribosomal protein S28 OS Rattus norvegicus GN Rps28 PE 1 SV 1	RS28_RAT	P62859	Rps28	0.00257011	0.00184558
RS3_RAT P62909 40S ribosomal protein S3 OS Rattus norvegicus GN Rps3 PE 2 SV 1	RS3_RAT	P62909	Rps3	0.00316829	0.0021541
RS4X_RAT P62703 40S ribosomal protein S4 X isoform OS Rattus norvegicus GN Rps4x PE 2 SV 2	RS4X_RAT	P62703	Rps4x	0.00217244	0.00171687
RS6_RAT P62755 40S ribosomal protein S6 OS Rattus norvegicus GN Rps6 PE 1 SV 1	RS6_RAT	P62755	Rps6	0.00219304	0.00143598
RS7_RAT P62083 40S ribosomal protein S7 OS Rattus norvegicus GN Rps7 PE 1 SV 1	RS7_RAT	P62083	Rps7	0.00209312	0.00162279
RSSA_RAT P38983 40S ribosomal protein SA OS Rattus norvegicus GN Rpsa PE 1 SV 3	RSSA_RAT	P38983	Rpsa	0.00536288	0.0026945
SC22B_RAT Q4KM74 Vesicle trafficking protein SEC22b OS Rattus norvegicus GN Sec22b PE 1 SV 3	SC22B_RAT	Q4KM74	Sec22b	0.00166097	0.00113655
SCG2_RAT P10362 Secretogranin 2 OS Rattus norvegicus GN Scg2 PE 2 SV 1	SCG2_RAT	P10362	Scg2	0.00270684	0.0020593
SCG3_RAT P47868 Secretogranin 3 OS Rattus norvegicus GN Scg3 PE 2 SV 1	SCG3_RAT	P47868	Scg3	0.000782143	0.00123163
SEC13_RAT Q5XFW8 Protein SEC13 homolog OS Rattus norvegicus GN Sec13 PE 1 SV 1	SEC13_RAT	Q5XFW8	Sec13	0.00229797
SEGN_RAT Q6R556 Secretagogin OS Rattus norvegicus GN Scgn PE 1 SV 1	SEGN_RAT	Q6R556	Q6R556	0.00223203	0.00216153
SND1_RAT Q66X93 Staphylococcal nuclease domain containing protein 1 OS Rattus norvegicus GN Snd1 PE 2 SV 1	SND1_RAT	Q66X93	Snd1	0.00180557	0.0011431
SODC_RAT P07632 Superoxide dismutase Cu Zn OS Rattus norvegicus GN Sod1 PE 1 SV 2	SODC_RAT	P07632	Sod1	0.0123062	0.00796008
SODM_RAT P07895 Superoxide dismutase Mn mitochondrial OS Rattus norvegicus GN Sod2 PE 1 SV 2	SODM_RAT	P07895	Sod2	0.00101141	0.00184635
TAGL2_RAT Q5XFX0 Transgelin 2 OS Rattus norvegicus GN Tagln2 PE 1 SV 1	TAGL2_RAT	Q5XFX0	Tagln2	0.00273954	0.00218828
TBA1A_RAT P68370 Tubulin alpha 1A chain OS Rattus norvegicus GN Tuba1a PE 1 SV 1	TBA1A_RAT	P68370	Tuba1a	0.0130542	0.0163848
TBA1B_RAT Q6P9V9 Tubulin alpha 1B chain OS Rattus norvegicus GN Tuba1b PE 1 SV 1	TBA1B_RAT	Q6P9V9	Tuba1b	0.0130057	0.00448036
TBA1C_RAT Q6AYZ1 Tubulin alpha 1C chain OS Rattus norvegicus GN Tuba1c PE 1 SV 1	TBA1C_RAT	Q6AYZ1	Tuba1c	0.0088592	0
TBA3_RAT Q68FR8 Tubulin alpha 3 chain OS Rattus norvegicus GN Tuba3a PE 2 SV 1	TBA3_RAT	Q68FR8	Tuba3a	0.00626922	5.28496e-05
TBA4A_RAT Q5XIF6 Tubulin alpha 4A chain OS Rattus norvegicus GN Tuba4a PE 2 SV 1	TBA4A_RAT	Q5XIF6	Tuba4a	0.0121652	0.0111224
TBA8_RAT Q6AY56 Tubulin alpha 8 chain OS Rattus norvegicus GN Tuba8 PE 2 SV 1	TBA8_RAT	Q6AY56	Tuba8	0.00187371	0.000230515
TBB2A_RAT P85108 Tubulin beta 2A chain OS Rattus norvegicus GN Tubb2a PE 1 SV 1	TBB2A_RAT	P85108	Tubb2a	0.000689672	0.000555256
TBB2B_RAT Q3KRE8 Tubulin beta 2B chain OS Rattus norvegicus GN Tubb2b PE 1 SV 1	TBB2B_RAT	Q3KRE8	Tubb2b	0	0.000126655
TBB2C_RAT Q6P9T8 Tubulin beta 2C chain OS Rattus norvegicus GN Tubb2c PE 1 SV 1	TBB2C_RAT	Q6P9T8	Tubb2c	0.00236489	0.00103155
TBB3_RAT Q4QRB4 Tubulin beta 3 chain OS Rattus norvegicus GN Tubb3 PE 1 SV 1	TBB3_RAT	Q4QRB4	Tubb3	0.00180355	0.00085866
TBB5_RAT P69897 Tubulin beta 5 chain OS Rattus norvegicus GN Tubb5 PE 1 SV 1	TBB5_RAT	P69897	Tubb5	0.0096029	0.00856568
TCPA_RAT P28480 T complex protein 1 subunit alpha OS Rattus norvegicus GN Tcp1 PE 1 SV 1	TCPA_RAT	P28480	Tcp1	0.00122825
TERA_RAT P46462 Transitional endoplasmic reticulum ATPase OS Rattus norvegicus GN Vcp PE 1 SV 3	TERA_RAT	P46462	Vcp	0.00541815	0.00353223
THIL_RAT P17764 Acetyl CoA acetyltransferase mitochondrial OS Rattus norvegicus GN Acat1 PE 1 SV 1	THIL_RAT	P17764	Acat1	0.00344576	0.0025399
TKT_RAT P50137 Transketolase OS Rattus norvegicus GN Tkt PE 1 SV 1	TKT_RAT	P50137	Tkt	0.00224482	0.00149836
TMEDA_RAT Q63584 Transmembrane emp24 domain containing protein 10 OS Rattus norvegicus GN Tmed10 PE 1 SV 2	TMEDA_RAT	Q63584	Tmed10	0.00263348	0.00265702
TPIS_RAT P48500 Triosephosphate isomerase OS Rattus norvegicus GN Tpi1 PE 1 SV 2	TPIS_RAT	P48500	Tpi1	0.00416324	0.00280199
TPM3_RAT Q63610 Tropomyosin alpha 3 chain OS Rattus norvegicus GN Tpm3 PE 1 SV 2	TPM3_RAT	Q63610	Tpm3	0.000846771
TPM4_RAT P09495 Tropomyosin alpha 4 chain OS Rattus norvegicus GN Tpm4 PE 1 SV 3	TPM4_RAT	P09495	Tpm4	0
TRY3_RAT P08426 Cationic trypsin 3 OS Rattus norvegicus GN Try3 PE 2 SV 1	TRY3_RAT	P08426	Try3	0.00220029
TXNL1_RAT Q920J4 Thioredoxin like protein 1 OS Rattus norvegicus GN Txnl1 PE 1 SV 3	TXNL1_RAT	Q920J4	Txnl1	0.00165458
UBA1_RAT Q5U300 Ubiquitin like modifier activating enzyme 1 OS Rattus norvegicus GN Uba1 PE 1 SV 1	UBA1_RAT	Q5U300	Uba1	0.00283269	0.00171507
UBE2N_RAT Q9EQX9 Ubiquitin conjugating enzyme E2 N OS Rattus norvegicus GN Ube2n PE 1 SV 1	UBE2N_RAT	Q9EQX9	Ube2n	0.00118293
UBIQ_RAT P62989 Ubiquitin OS Rattus norvegicus GN Rps27a PE 1 SV 1	UBIQ_RAT	P62989	Rps27a	0.0214605	0.0170954
UCHL1_RAT Q00981 Ubiquitin carboxyl terminal hydrolase isozyme L1 OS Rattus norvegicus GN Uchl1 PE 1 SV 2	UCHL1_RAT	Q00981	Uchl1	0.00304716	0.00195479
USO1_RAT P41542 General vesicular transport factor p115 OS Rattus norvegicus GN Uso1 PE 1 SV 1	USO1_RAT	P41542	Uso1	0.00149762	0.00173512
VAMP2_RAT P63045 Vesicle associated membrane protein 2 OS Rattus norvegicus GN Vamp2 PE 1 SV 2	VAMP2_RAT	P63045	Vamp2		0
VAMP3_RAT P63025 Vesicle associated membrane protein 3 OS Rattus norvegicus GN Vamp3 PE 2 SV 1	VAMP3_RAT	P63025	Vamp3		0
VATB2_RAT P62815 V type proton ATPase subunit B brain isoform OS Rattus norvegicus GN Atp6v1b2 PE 1 SV 1	VATB2_RAT	P62815	Atp6v1b2	0.00203787	0.00141822
VATE1_RAT Q6PCU2 V type proton ATPase subunit E 1 OS Rattus norvegicus GN Atp6v1e1 PE 1 SV 1	VATE1_RAT	Q6PCU2	Atp6v1e1	0.00197601
VDAC1_RAT Q9Z2L0 Voltage dependent anion selective channel protein 1 OS Rattus norvegicus GN Vdac1 PE 1 SV 4	VDAC1_RAT	Q9Z2L0	Vdac1	0.00400255	0.0036291
VDAC2_RAT P81155 Voltage dependent anion selective channel protein 2 OS Rattus norvegicus GN Vdac2 PE 1 SV 2	VDAC2_RAT	P81155	Vdac2	0.00319689	0.00283025
VDAC3_RAT Q9R1Z0 Voltage dependent anion selective channel protein 3 OS Rattus norvegicus GN Vdac3 PE 1 SV 2	VDAC3_RAT	Q9R1Z0	Vdac3	0.00101515	0.00116734
IF5A1_RAT Q3T1J1 Eukaryotic translation initiation factor 5A 1 OS Rattus norvegicus GN Eif5a PE 1 SV 3	IF5A1_RAT	Q3T1J1	Eif5a
PGK1_RAT P16617 Phosphoglycerate kinase 1 OS Rattus norvegicus GN Pgk1 PE 1 SV 2	PGK1_RAT	P16617	Pgk1
RHOA_RAT P61589 Transforming protein RhoA OS Rattus norvegicus GN Rhoa PE 2 SV 1	RHOA_RAT	P61589	Rhoa
PABP1_RAT Q9EPH8 Polyadenylate binding protein 1 OS Rattus norvegicus GN Pabpc1 PE 2 SV 1	PABP1_RAT	Q9EPH8	Pabpc1
